# Supplementary material for: DEC1 regulates human β cell functional maturation and circadian rhythm
Source: Cell Rep. Author manuscript; Available in PMC 2026 Feb 13. (PMC12904728; doi:10.1016/j.celrep.2025.116666)
Supplement: 2 [file NIHMS2132754-supplement-2.csv]

Gene_Name	average log2FoldChange (Line/wt_ctrl)	combined_pval
A1BG	0.0818535502257447	0.986601655203433
A1CF	0.225155705893925	0.670197117659381
A2M	5.63405876750362	2.35222195079762e-27
A2ML1	5.53506169783716	0.000227179917123182
A3GALT2	-0.197007328342236	0.999352778020793
A4GALT	-0.549115214848653	0.637534330356584
A4GNT	0.0824951428677421	0.47925016658166
AAAS	0.00672879239457884	0.997478743207122
AACS	-0.175406392660162	0.792476143990524
AACSP1	0.294469017276296	0.699412013991951
AADAC	0.791914619348029	0.338055622630298
AADACL4	0.0922709933807116	1
AADACP1	0	1
AADAT	0.00465304834945975	0.939678839942966
AAGAB	-0.0898918727968735	0.988067704589677
AAK1	-0.0858855617896598	0.99099190233632
AAMDC	0.189362833374992	0.97136872633408
AAMP	0.115240540951446	0.982875491901472
AANAT	0.0233140208056578	0.985410564454756
AAR2	-0.179145747073722	0.958892615518165
AARD	0.33907997396473	0.911475660718616
AARS1	0.00376341475814404	0.860000929120256
AARS2	-0.0578574992473301	0.908285747192923
AARSD1	0.38023980438177	1
AARSD1P1	-0.263193260222499	0.999904810043556
AASDH	-0.110708830797761	0.998469034697393
AASDHPPT	-0.105972516943212	0.99599381348645
AASS	0.145339225854595	0.967106055922937
AATF	-0.0431647006960362	0.999768212680697
AATK	0.0523960231050327	0.933881930770564
ABALON	0.751153762693754	0.939942365132335
ABAT	0.0444956373160291	0.578300402059661
ABCA1	-0.402218683715193	0.241472018616059
ABCA10	0.186400526296873	0.989635988440315
ABCA11P	0.0184527215333239	0.982222106209575
ABCA12	1.21615021230027	4.81829643891381e-05
ABCA13	-0.725362171585674	0.418484594324214
ABCA17P	0.61099215608359	0.823153198120274
ABCA2	0.767782556453793	0.00466645947963024
ABCA3	-0.128158021979689	0.333270555453556
ABCA4	3.23381975511129	2.25640924862799e-06
ABCA5	0.362489690407823	0.3906261984277
ABCA6	-0.45041179878125	0.39627461098648
ABCA7	0.203269606331601	0.499683053637596
ABCA8	1.41424569515485	0.133878677639996
ABCA9	-0.00787680038486123	0.755449049880868
ABCB1	0.842666682531831	0.00167118871434385
ABCB10	0.388809497136522	0.590769547163576
ABCB10P1	0.316705460242875	0.912483243464448
ABCB11	0.673925069973897	0.479091796201969
ABCB4	0.50143595679766	0.364832586475008
ABCB5	-0.5	1
ABCB6	0.11710085116364	0.486279623071598
ABCB7	0.0117110602722935	0.993469975214106
ABCB8	0.0473371952144413	0.999536745169604
ABCB9	0.288119826796777	0.964327525017352
ABCC1	-0.301567095349596	0.586626987394418
ABCC10	-0.156442780429039	0.985368646739946
ABCC11	0.593538174333164	0.973476528111277
ABCC12	-0.87689372900369	0.839331351800875
ABCC2	0.860426706413762	0.363499193448418
ABCC3	0.606842280308046	0.0304865672441347
ABCC4	0.14941773745856	0.112597438544912
ABCC5	0.0714552970711521	0.976616157336634
ABCC6	0.598097308274126	0.0842861330139124
ABCC6P1	0.595498497875244	0.731417227838537
ABCC6P2	0.937755014951348	0.670655385759508
ABCC8	-0.107468424891564	0.00760354935173868
ABCC9	3.51948896987856	1.57470748075396e-12
ABCD1	0.23725944833749	0.939196954083953
ABCD2	-0.403584984124801	0.95474907735355
ABCD3	0.374224424626516	0.503189532037436
ABCD4	-0.0925999014334348	0.99458232534086
ABCE1	-0.0180320917975563	0.996044466857627
ABCF1	-0.0501659155941443	0.999093221909557
ABCF2	-0.214724859973698	0.970697550469344
ABCF3	0.0638984830879992	0.996127345444635
ABCG1	-0.0997184828946146	0.983022790477877
ABCG2	0.828325691966723	0.106607642934644
ABCG4	0.564227967986601	0.658663367785734
ABCG5	0	1
ABCG8	-0.648809804416788	0.999996744665237
ABHD1	1.04654425748948	0.61821497619912
ABHD10	-0.0292923342652967	0.994107226610961
ABHD11	0.498366840671258	0.114686863860285
ABHD12	0.419102957435936	0.443510540080829
ABHD12B	0.749337989176537	0.986084239077894
ABHD13	-0.0339005275771603	0.871460406974379
ABHD14A	0.179518526073215	0.606754619178007
ABHD14B	0.481651250934012	0.34042048688777
ABHD15	0.274192578997608	0.804514593125188
ABHD16A	0.249199778126557	0.931135453774527
ABHD16B	0	1
ABHD17A	0.079882760661711	0.994265884288922
ABHD17AP3	-0.886700435885434	1
ABHD17AP4	1.52523352335623	0.708481396574342
ABHD17AP5	-0.0597289773649296	1
ABHD17AP6	1.4463209296946	0.644829035601481
ABHD17B	-0.29514815797301	0.854012085929642
ABHD17C	0.489317924757356	0.716700837685966
ABHD18	-0.039041479907583	0.990766372220507
ABHD2	-0.111236226159946	0.987686593091199
ABHD3	-0.160595296960041	0.802224710628298
ABHD4	-0.0548249789829527	0.984180546347947
ABHD5	0.341721770961607	0.816616316277967
ABHD6	0.0329637129695578	0.885085068152964
ABHD8	-0.031255608409368	0.999989668627463
ABI1	-0.015629287734513	0.999768499577065
ABI2	-0.212433979876466	0.892639346027657
ABI3BP	1.97994641296112	0.0589567583328674
ABITRAM	-0.2491555648855	0.94613040467463
ABL1	-0.277358003834643	0.817758101540695
ABL2	-0.313868129788261	0.806024622163963
ABLIM1	0.29404734052295	0.368569492768068
ABLIM2	0.111160771926698	0.578280216679862
ABLIM3	0.501197382433871	0.741990529489697
ABO	1.05372116590489	0.0777885737216933
ABR	-0.0577448867830001	0.948894398703473
ABRACL	-0.505177747008595	0.279182880354667
ABRAXAS1	-0.0741439879583536	0.987710749984957
ABRAXAS2	-0.0446633395457675	0.99968653964443
ABT1	-0.0836968103378002	0.963769374671506
ABTB1	0.255576619762433	0.532573487080445
ABTB2	-1.39265508409637	5.23828467557154e-07
ABTB3	0.620190027993424	0.17558246885441
AC002472.1	-0.448667741155803	0.823266573412515
AC005071.1	-0.0289290174250372	0.999726148988999
AC005375.1	0.0922709933807116	1
AC005609.1	-1.37882662735818	0.218665086750791
AC006116.1	-0.234799930985676	0.929503151789989
AC006480.1	-0.27599585973097	0.907780087075774
AC006539.1	-0.344103042778063	0.999996378345692
AC007114.1	-0.0648511443499676	1
AC007386.4	-0.0597289773649296	1
AC008132.13	-2.29463525442123	0.00708104788052682
AC008674.1	-0.0107697094447288	0.995716105289504
AC008949.1	0.284532653122236	0.999979027855415
AC009065.1	-0.82490682253556	0.938527460244686
AC009121.1	-0.879224386123414	0.926341569255704
AC009480.1	0	1
AC010327.2	-0.93190581769852	0.464926033126783
AC010528.1	0.113299564114566	1
AC011477.1	-0.500794412988156	0.999921971998563
AC012627.1	-0.0415267072382991	1
AC013268.1	0.450429840594793	0.308820902375185
AC015884.1	-0.47166293660659	1
AC016586.1	0.524224209882298	0.911487025536993
AC017028.8	-0.473214706625182	1
AC018804.1	0.23083277044508	0.999999914246418
AC020922.1	0.100897092466192	0.997373078162156
AC023593.1	-0.42361618226429	0.792769844932409
AC024580.1	-0.397214721252361	1
AC024896.1	-1	0.845947555320383
AC027307.1	-0.204816684262391	0.971246391443588
AC068587.2	-0.548900846500185	0.921966929340291
AC068641.1	0	1
AC068669.1	-0.0648511443499676	1
AC068754.1	0.5351020240345	0.944297017119263
AC069294.1	-1.058695504919	0.914549538811998
AC074091.1	0.197743888479933	0.991496627495126
AC078794.1	-0.0648511443499676	1
AC079233.1	-0.897214721252359	0.856606060733466
AC079949.1	0.0623966187522514	0.99284688975314
AC087203.1	0.113299564114566	1
AC087793.1	0.681781626575806	0.994719857938175
AC090186.1	-0.295566811961811	1
AC090420.1	-0.0648511443499676	1
AC092117.2	0.00287020850939532	0.997174947105016
AC092316.2	0.0469064710484366	1
AC092574.2	0.186938736712954	0.994090293555966
AC093788.1	-1.4905543122022	0.901430321878413
AC096633.1	-0.0597289773649296	1
AC099332.1	-0.0648511443499676	1
AC104841.1	1.67723349410187	0.640880863662322
AC105052.1	-0.54015627651783	0.999985024460942
AC105381.1	0.937709939142551	1
AC105402.1	0.0922709933807116	1
AC108004.5	-0.0415267072382991	1
AC108218.1	0.113299564114566	1
AC108456.1	0.84259412866299	0.71861849774093
AC118138.2	0.146164870985033	0.993432941926192
AC118278.1	-0.235442233933236	0.975143385041941
AC118344.1	-0.54493450032304	0.787086310320398
AC131951.1	0.523414187094748	0.996549742135572
AC144522.1	-0.392028838252338	0.987131361472258
AC145124.1	1	1
AC159540.1	-0.408350257676464	0.658662010516202
AC187652.1	0.102957650813451	0.999960907765449
ACA64	0	1
ACAA1	0.0162060674724193	0.996995999513419
ACAA2	-0.045653020796518	0.982026152854884
ACAA2P1	0.380110463436124	0.994480752436416
ACACA	-0.102906786994387	0.9890082251429
ACACB	-0.622955258978557	0.116688517673498
ACAD10	0.040639821447902	0.988989940020215
ACAD11	0.188761776254631	0.999802065860073
ACAD8	-0.0587758466289288	0.970478177798077
ACAD9	0.158351840937124	0.941945047977498
ACAD9-DT	-0.0673685652475173	0.993463571730383
ACADL	2.14442096841958	0.108673508516466
ACADM	0.00670256735224036	0.999365933534398
ACADS	0.0941440914930999	0.929665125180406
ACADSB	0.153526536216498	0.900741856726578
ACADVL	0.174802207263637	0.970194787634287
ACAN	-1.33980043415953	0.0003581621340722
ACAP1	0.472681376445544	0.988358971779987
ACAP2	0.082641040570201	0.992813981513132
ACAP2-IT1	0.758036443194569	0.773952758787134
ACAP3	0.189108112562551	0.757025457550804
ACAT1	-0.0914044108605076	0.8977339811416
ACAT2	0.208053031799107	0.582534975186247
ACBD3	-0.0247213160755173	0.976738650176058
ACBD4	0.153406979041491	0.90534062855592
ACBD5	-0.0152000023293196	0.985628664197616
ACBD6	0.0506708563422508	0.997874628356176
ACBD7	-0.300228236889256	0.241374175418909
ACCS	0.682778876985292	0.226554165358278
ACCSL	-0.0324255721749838	1
ACD	0.175943456621299	0.89879165837399
ACE	0.0154812790932616	0.967949513639106
ACE2	3.63558857379112	0.0689249807213921
ACER1	1.01627100800789	0.845399800896288
ACER2	0.135002043790242	0.959054938968734
ACER3	0.0731054270867468	0.999956494669521
ACHE	1.41330047765074	4.12979674143246e-07
ACIN1	-0.167657104898102	0.902916348842939
ACKR1	-0.838274445894843	0.140353947028972
ACKR2	0.990581152005075	0.516966398602622
ACKR3	-0.703768135757539	0.021430633989724
ACLY	-0.110332766645867	0.869321828552961
ACMSD	-1.14206206186489	0.734600697015816
ACO1	0.239800654558494	0.942041242860005
ACO2	-0.09358607035101	0.892496663320705
ACOT1	0.435213492987756	0.832980652922733
ACOT11	-0.402196526318395	0.572724333054272
ACOT12	-0.38522116449973	0.905798427113276
ACOT13	0.0835156947829716	0.909226106863644
ACOT2	0.351767954601626	0.642753701467643
ACOT7	0.681990109984756	0.0498638977904077
ACOT8	-0.0178292987480461	0.994534637883926
ACOT9	0.267056953654629	0.863718572211905
ACOX1	-0.0643849492263824	0.991481522934094
ACOX2	0.136354684933647	0.99935835380145
ACOX3	0.0912038108448342	0.998329130442956
ACOXL	-1.2532466932828	0.30942804451848
ACP1	0.115788351918778	0.996600341874077
ACP2	0.309161361761667	0.381821731410951
ACP3	-1.15194333031249	0.0734825961294193
ACP4	0	1
ACP5	0.15759213373122	0.551589966007199
ACP6	0.0676351651012778	0.998761407573488
ACP7	1.31072720018381	0.345580655698991
ACR	-0.296078055444808	0.86681763359839
ACRBP	0.631813959952426	0.715330017475963
ACRV1	1.36019146063584	0.950013948282551
ACSF2	-0.413507987526308	0.492306312251485
ACSF3	0.160810408099099	0.985693464054425
ACSL3	-0.0391300778909041	0.98377375105191
ACSL4	0.109066037243353	0.972098874640448
ACSL5	1.7240581601847	0.0462504706550886
ACSL6	0.518553302087638	0.908982925044487
ACSM1	0.106607991724697	0.477666139931264
ACSM3	-1.03663331393964	0.000239125817588464
ACSS1	0.959721664419766	0.00644440431478728
ACSS2	0.465640378306476	0.359691123817823
ACSS3	0.201388367879948	0.811085655148631
ACTA1	-0.811163625875618	0.101737271786075
ACTA2	2.68515366874576	7.6369464287941e-06
ACTB	-0.0209535471590935	0.882630139558747
ACTBP11	-0.0648511443499676	1
ACTBP15	0.216198087156076	0.997468883545657
ACTBP2	-0.0597289773649296	1
ACTBP7	1.11329956411457	0.948796955328413
ACTC1	-0.885189684925348	0.191416642442853
ACTG1	0.0569404195300772	0.993528241738524
ACTG1P1	-0.403781349324346	0.920426919367211
ACTG1P14	0.254680906523413	0.977186400318542
ACTG1P16	-0.854771311218025	0.938527460244686
ACTG1P17	-0.106888063736903	0.848227662143497
ACTG1P20	-0.414746149056342	0.972871053910583
ACTG1P24	0.462129507457405	0.961379161710238
ACTG1P25	-0.312936026374804	0.981513899208466
ACTG1P3	0.187580790962222	0.995595767617964
ACTG1P4	0.599440268195488	0.974616647867247
ACTG2	3.0918182436537	0.00460212154949117
ACTL10	0.473863430430297	0.511923725500687
ACTL11P	-0.0597289773649296	1
ACTL6A	-0.182894422083077	0.949021728695071
ACTL6B	0.269834405256812	0.53367853152491
ACTL7B	1.11329956411457	0.948796955328413
ACTN1	-0.184119277213658	0.835236472484295
ACTN1-DT	0.937709939142551	1
ACTN2	0.152174299744386	0.533295869939644
ACTN3	0.0325657865157811	0.381923927949377
ACTN4	0.0710620523790542	0.64345470382614
ACTR10	0.0769565967264156	0.976912464649272
ACTR1A	0.0120345804882379	0.997429225497861
ACTR1B	-0.306666203594096	0.622273060247833
ACTR2	-0.0191045440151723	0.99339200901762
ACTR3	-0.120500680356328	0.995294836975831
ACTR3B	0.00538328702174343	0.999929527158228
ACTR3C	0.745693626108798	0.427910384687453
ACTR5	-0.0112319168816505	0.984199880270463
ACTR6	-0.246042141510057	0.940931154419708
ACTR8	-0.139911724148666	0.995905535977543
ACTRT2	0.967107737537489	0.702781689333764
ACTRT3	0.438076588530595	0.949403434825748
ACVR1	0.0070669832349783	0.536941627648151
ACVR1B	-0.341641642248636	0.607383362200958
ACVR1C	0.0242584810297149	0.173586201649786
ACVR2A	-0.29971142169367	0.863350259948146
ACVR2B	-0.333602026871729	0.434837208378391
ACVRL1	1.36267628956457	0.118060411827156
ACY1	0.80787112044723	0.654509198128867
ACY3	0.607950205324219	0.614993395594652
ACYP1	-0.0703347283259139	0.989739242575715
ACYP2	-0.12303036294293	0.742299637943799
ADA	-0.696149943219071	0.00525980216745937
ADA2	0.0890607569685955	0.839526348977065
ADAD2	-0.56229006085745	0.963173647333042
ADAL	0.0621140837715102	0.994052647830699
ADAM10	-0.0487163217278314	0.966444660302027
ADAM11	0.108547036958419	0.0948907338948955
ADAM12	0.614501410015941	0.170028686650268
ADAM15	0.410092630152219	0.114294761962764
ADAM17	-0.0679882887087453	0.998047195161001
ADAM19	-0.269699594990728	0.943737222601704
ADAM2	-0.514822427610322	0.99763384606803
ADAM20	0.249337989176539	0.998655257594823
ADAM20P1	0.0922709933807116	1
ADAM21	1.26709847925068	0.843973918017866
ADAM22	-0.215478173941974	0.979205890558618
ADAM23	0.466185803444774	0.787311958437143
ADAM28	-0.538332583673442	0.10478167329346
ADAM29	0.97850067505432	0.880811896701584
ADAM32	1.01845629652907	0.749488755326566
ADAM33	0.785265933676208	0.008065752321579
ADAM8	0.0233572608578153	0.275770912021165
ADAM9	0.0979887312801699	0.981637341084932
ADAMTS1	1.02127566020774	0.00123533834919415
ADAMTS10	0.417891603113343	0.286174238455541
ADAMTS12	0.190258141230973	0.96058599053394
ADAMTS13	0.0440829430364317	0.997317574381045
ADAMTS14	3.16007208658045	0.00654538040127472
ADAMTS15	0.979923946420361	0.0227549878735022
ADAMTS16	-1.35787562669184	1.29547586402038e-10
ADAMTS16-DT	-2.20359739806081	1.32250516617795e-11
ADAMTS17	-0.086467600276575	0.00724927696108021
ADAMTS18	0.671155689726831	0.0387224241663048
ADAMTS19	0.554465837353129	0.0229532900992115
ADAMTS2	-0.189970597827285	0.112107064650987
ADAMTS20	-0.613453636786919	0.729212375166682
ADAMTS3	-0.30864922806018	0.494045956845699
ADAMTS4	1.97873366657928	0.0064312518452346
ADAMTS5	-0.654652214907266	0.00679275384576533
ADAMTS6	0.560000198667058	0.621833834260035
ADAMTS7	-0.795854444853901	3.90970247972247e-06
ADAMTS7P1	0.576934693617169	0.994719857938175
ADAMTS7P3	0.270247608945095	0.999999870533347
ADAMTS8	0.678094910538299	0.546360612658926
ADAMTS9	-1.12115110948544	2.86228540479901e-08
ADAMTS9-AS2	-0.848701616282466	0.594339510673308
ADAMTSL1	0.340289275458713	0.39278799531373
ADAMTSL2	0.869271066209223	0.479481699750456
ADAMTSL3	-1.17198379441236	0.00716823838785705
ADAMTSL4	0.768586728434756	0.000134173519359432
ADAMTSL4-AS2	-0.0969722826055534	0.998695334646463
ADAMTSL5	1.78591226800268	0.000116925949785079
ADAP1	0.487266461464145	0.6171789482587
ADAP2	-0.791702410897815	0.347603351070586
ADAR	-0.292682110174275	0.576792754499864
ADARB1	0.244417737525389	0.608217613984271
ADARB2	-0.85843355861175	0.000981676223309298
ADAT1	0.00542398986731403	0.997735669393366
ADAT2	0.0283657359954734	0.967476649532068
ADAT3	0.0167537408743352	0.971728679319942
ADCK1	-0.0887816950764422	0.594539356385806
ADCK2	0.0845224203632815	0.989915724776474
ADCK5	0.286143932745305	0.948972722590276
ADCY1	0.259991894030398	0.166890875485534
ADCY10	0.206304396854345	0.998829654489325
ADCY10P1	0.0848773401233035	0.807657519156252
ADCY2	0.234848242629024	0.346704620750817
ADCY3	0.0860820302704498	0.189748547542089
ADCY4	0.239522374334275	0.920811190617258
ADCY5	-0.885691490466866	3.52185047418484e-05
ADCY6	-0.269552770274006	0.361444676194076
ADCY6-DT	-0.00941884799492628	0.547638425077011
ADCY7	0.306177520836492	0.102968721399153
ADCY8	1.46374680553153	0.000132861202477079
ADCY9	0.17752841695092	0.811288835267423
ADCYAP1	-0.287156530226204	0.00814987834616008
ADCYAP1R1	-0.81175214213102	0.0487950576576058
ADD1	0.0725614172620945	0.999388417908563
ADD2	0.142536735772638	0.984200694602221
ADD3	0.137201981092901	0.375908371825775
ADGB	-3.20456964330997	0.0511745268669551
ADGRA1	-0.165533549953917	0.268417668957542
ADGRA2	2.45196819925895	4.61025903606974e-10
ADGRA3	-0.469478948574684	0.190201507169459
ADGRA3P1	0.381381617981021	0.995998884037567
ADGRB1	-0.541609210631376	0.234770421047053
ADGRB2	0.263946691675508	0.669453830349449
ADGRB3	0.618494977575504	0.2902463693507
ADGRB3-DT	0.90054898811584	0.325833132061139
ADGRD1	0.0194732462563114	0.987087655958148
ADGRD2	-0.0622900608574486	1
ADGRE2	0.919474201171177	0.194638304101887
ADGRE5	1.46233335165133	0.0373108195299119
ADGRF1	1.20830735816748	0.564353461792283
ADGRF2	-0.148081029191947	0.995476925631774
ADGRF3	-0.000533054754048819	0.3807107483325
ADGRF4	3.26977353841974	2.18987001699436e-05
ADGRF5	2.70052934662933	0.00499963033758944
ADGRG1	-0.394747254706594	0.120846026427396
ADGRG2	1.03027945528786	0.0423716037053661
ADGRG3	-0.0648511443499676	1
ADGRG4	0.838702561934808	0.00610849985080985
ADGRG5	1.44012801247433	0.0726394120285747
ADGRG6	0.734079726613645	0.12344143925421
ADGRG7	0.887072916095644	0.279608381515791
ADGRL1	0.089295268407024	0.950304309412379
ADGRL2	0.164050708096579	0.257512433282957
ADGRL3	0.264829301289612	0.45454160665857
ADGRL4	4.06748900581936	0.000121114939098868
ADGRV1	-0.284336469264936	0.686795677476376
ADH1A	0.282443579049564	0.000390526703624423
ADH1B	0.12935597570866	0.655878131348806
ADH1C	0.620143134682335	0.979272447225295
ADH4	1.08541388740868	0.44464284951799
ADH5	-0.32766056460016	0.583422947974433
ADH5P3	-1.58496250072116	0.672328059673925
ADH5P4	0.445577618473405	0.942704019513987
ADH6	-0.431640428680426	0.0479054868115051
ADHFE1	0.343765340894248	0.668403693536795
ADI1	-0.0738388105787364	0.981953873246383
ADIPOQ	-1.47166293660659	0.729629702842022
ADIPOR1	0.0922785487587982	0.810993901221278
ADIPOR2	-0.150616630643451	0.970395866754527
ADIRF	1.25507767451162	0.324905193062416
ADK	0.0431889223421252	0.943407672423481
ADM	0.176147621012531	0.945211993245556
ADM-DT	0.929899256635023	0.711973993888466
ADM2	0.183440453602879	0.00264238041702959
ADM5	-1.19749128504603	0.488461640497215
ADNP	-0.304677538251194	0.705587541204171
ADNP2	-0.0996157976085098	0.952257297708726
ADO	-0.224806424228207	0.962877824262117
ADORA1	-0.811090357387579	0.573696550501637
ADORA2A	-0.21558654281931	0.838532926155804
ADORA2B	1.4824619378329	0.720257034573221
ADPGK	-0.0410114838381513	0.981120472511397
ADPRH	0.107367236232141	0.988694729941082
ADPRHL1	-0.433648889580133	0.847284243539611
ADPRM	-0.0259832589530471	0.995236238597352
ADPRS	0.0178637926701194	0.903789682000761
ADRA1A	-0.0597289773649296	1
ADRA1B	-0.835999564256779	0.174041818141465
ADRA1D	0.430152459187982	0.99999521598439
ADRA2A	-2.77380948628096	1.1372157255473e-30
ADRA2B	2.08969707493274	5.12593439764548e-08
ADRA2C	-0.247702937103531	0.971879193612398
ADRB1	2.138568261	0.0244758445381677
ADRB2	1.48307693162743	0.146543091166278
ADRM1	-0.01322686868298	0.977904064383812
ADSL	-0.221456923636281	0.96712840305478
ADSS1	0.30952175902738	0.942004232521835
ADSS2	0.110049234574146	0.996241609720939
ADTRP	1.31926498238569	0.479389518216507
AEBP1	0.342682042859872	0.221021985543461
AEBP2	-0.0957789257193655	0.999743792642603
AEN	0.139316758618393	0.849865482281053
AF131215.5	-0.178502109610777	0.994654079066551
AF235103.1	1.58496250072116	0.672328059673925
AFAP1	0.00329153931573697	0.898823012575902
AFAP1L1	1.27142331038828	0.180128666628838
AFAP1L2	0.117454327788024	0.99343228359213
AFDN	-0.0871074168836612	0.997303732088213
AFDN-DT	0.0335515838615173	0.997901480180342
AFF1	-0.110420492416516	0.82123747905448
AFF2	0.0680345121818854	0.899053085443349
AFF3	-0.716884787814349	0.0293240332075167
AFF4	-0.0850393547148766	0.988149028743362
AFF4-DT	0.0724047416382925	0.963334374763849
AFG1L	-0.0157570559348238	0.991281182785539
AFG3L1P	-0.0544040760049333	0.997077423960396
AFG3L2	-0.0321592369040009	0.99990200757691
AFM	2.18755762572492	0.0659612729496287
AFMID	-0.11802045665259	0.794905699123774
AFP	4.45549334768066	5.63850684538882e-122
AFTPH	0.00046763838152714	0.9996839734979
AFTPH-DT	0.0562664287424564	0.998984238343736
AGA	0.508317996301801	0.369712431566971
AGA-DT	0.438263337682631	0.862301235937929
AGAP1	-0.148048439941687	0.930075591758194
AGAP1-IT1	-0.125993016235194	0.999919267383977
AGAP10	0.634239470729952	0.830633961116099
AGAP10P	-1.19860736062618	0.950794679036809
AGAP12P	0.102785278747639	1
AGAP14P	-0.124847427129552	0.999903852942416
AGAP2	0.456906705269572	0.452627351928987
AGAP3	0.0290200029755413	0.998002871174187
AGAP4	0.00544189739608837	0.999449920420543
AGAP5	0.390670806935695	0.969491617924433
AGAP6	0.129014890332646	0.998082387603731
AGAP7P	-0.962233478628478	0.998718205386756
AGAP8	-0.128857701067952	0.998642609383851
AGAP9	0.0187151674281758	0.961728053899186
AGBL1	1.43522765900193	0.519342947231071
AGBL2	-0.387499017751956	0.70152543447181
AGBL3	0.214417684698081	0.999190815663383
AGBL4	-0.681896335048341	0.596847040183039
AGBL5	-0.270655606097181	0.904209379216316
AGBL5-IT1	1.08496250072116	0.948443012880231
AGER	-0.362903520816523	0.687339266904151
AGFG1	0.0303278510769738	0.999202750880176
AGFG2	0.230985862897617	0.71343232829194
AGGF1	0.0667295944725768	0.999852887209339
AGGF1P2	-0.0324255721749838	1
AGGF1P3	0.397743888479934	0.99983074611361
AGK	-0.107035793290423	0.99844008819504
AGK-DT	-0.15994192478616	0.831497368883175
AGL	0.103751799760195	0.994050938678645
AGMAT	0.853391676350973	0.0662217382974822
AGMO	0.95425502486045	0.478945553377679
AGO1	-0.22738743548557	0.856077333101763
AGO2	-0.108461728341841	0.790735828816174
AGO3	-0.00964963902179509	0.984199911125167
AGO4	-0.0543060047578525	0.972150407251917
AGPAT1	0.0366045859936401	0.998013543838788
AGPAT2	0.626348706890715	0.0145004734713467
AGPAT3	0.374439426179563	0.47020465122132
AGPAT4	-0.29697462780198	0.742040592616957
AGPAT5	-0.404047655886215	0.250060975801736
AGPS	-0.0825083767296285	0.980820595701808
AGR2	2.15065576823287	1.16743056279716e-21
AGR3	1.54321459281627	0.00665059332453629
AGRN	0.0526929221465742	0.0637419677755026
AGT	0.773571120390072	0.00713448112669049
AGTPBP1	-0.230992903679697	0.930437892351606
AGTR1	-0.70765270261365	0.731331073354598
AGTR2	0.157576845112143	1
AGTRAP	-0.250713179464531	0.759294477753076
AGXT	-0.817663911785481	0.326933749717593
AHCTF1	-0.0888626058366503	0.972739424969097
AHCTF1P1	-0.656780601179664	0.85093716999825
AHCY	-0.19025943836584	0.902109670601347
AHCYL1	-0.0560933336592425	0.963732459725404
AHCYL2	-0.130884182861974	0.927441683588573
AHCYP2	0	1
AHDC1	-0.147990222809162	0.795287453792513
AHI1	0.279470778130554	0.445894741552496
AHI1-DT	0.0645440757623271	0.698515613078251
AHNAK	0.595145844518212	1.38781843252977e-16
AHNAK2	1.31546086687911	0.0309617638961022
AHR	0.117600733334345	0.994968392803748
AHRR	-0.954394081046204	0.980452807582761
AHSA1	-0.126126545524072	0.985874942487178
AHSA2P	-0.0169928270004845	0.989564472223039
AHSG	2.55666705076608	0.00232487232762244
AIDA	0.0553234812112829	0.990521013332761
AIDAP1	0.0922709933807116	1
AIDAP2	-0.359557254904181	0.988741453659877
AIF1	-0.546333547678447	0.54261697060739
AIF1L	-1.18721495580427	3.85934527851104e-05
AIFM1	0.177403444972425	0.971600531777493
AIFM2	-0.024996672452899	0.764232420099695
AIFM3	0.548714036707446	0.888887795278924
AIG1	0.340658160741921	0.725304961613551
AIM2	0.366149070487357	0.578032015943952
AIMP1	-0.131849437853952	0.955882823669375
AIMP2	-0.109127377277932	0.996404785712406
AIP	0.10239231568617	0.880705160594216
AIRE	3.39970264127237	0.0727305304840003
AJAP1	0.409206210179878	0.934149793025673
AJM1	0.195126009312104	0.889231354672399
AJUBA	-0.698220585967957	0.00215647994175196
AJUBA-DT	-0.608757736749085	0.714567514725755
AK1	-0.347595041908661	0.829298907189524
AK2	-0.104847624407687	0.997381138110384
AK3	-0.08515746047694	0.998111194912272
AK3P3	-0.856900330926012	0.911755238044381
AK4	0.681655709436417	0.323685464066272
AK4P1	0.958473292761701	0.467671816218085
AK4P4	-0.443350217942717	1
AK5	-0.930739720869105	0.0275888429380073
AK6	0.000828321693921026	0.992006816052145
AK7	0.124583052481334	0.71980797019125
AK8	-0.410501910654073	0.9205862437522
AK9	-0.0269986816118277	0.821701032638068
AKAIN1	1.61565452883799	0.0391379880764852
AKAP1	-0.299571005827974	0.71635133319514
AKAP1-DT	0.243276081950158	0.95938451814906
AKAP10	-0.200464309401905	0.982052488286652
AKAP11	-0.128461856936345	0.829863862408341
AKAP12	0.559346443108758	0.131811485812542
AKAP13	-0.185310163212567	0.762696724922413
AKAP17A	0.133620973261365	0.975964517316614
AKAP3	0.151674560369899	0.99659748741846
AKAP4	0.698262064835722	0.941714737530811
AKAP5	-0.39941327792692	0.658503468567541
AKAP6	0.189462621370151	0.887772592200748
AKAP7	-1.36757346540759	7.29453711009577e-05
AKAP8	-0.0306286525990802	0.999216125239974
AKAP8L	-0.0247819962846752	0.995969443360951
AKAP9	0.0757288983353684	0.815661839301549
AKIP1	0.0895995397498369	0.996987717289159
AKIRIN1	0.0852880991692783	0.999551020885383
AKIRIN2	-0.169929392737168	0.971883034195004
AKNA	-0.498260654912044	0.0951618788354046
AKR1A1	0.138878063989932	0.964577152394095
AKR1B1	0.166871854541689	0.984540035603982
AKR1B10	1.55664978205729	0.790497452325242
AKR1C1	1.22328687997114	7.45467660199642e-06
AKR1C2	1.53580084431319	0.000257231148411139
AKR1C3	1.4240881276188	0.00202906136520302
AKR1C4	1.34403004473332	0.0140971001325889
AKR1D1	1.48433576993516	0.0769309098844296
AKR1E2	0.662249688330167	0.786695844869194
AKR7A2	-0.196565417033087	0.907055733637997
AKR7A3	-0.176231894707265	0.992928577122945
AKR7L	0.0755460161528305	0.882707125295204
AKT1	-0.048293763892613	0.976988667802897
AKT1S1	0.0615222595137122	0.999045986982771
AKT2	-0.00246743090514833	0.99962584253297
AKT3	-0.091952204817565	0.753624651708687
AKTIP	0.0631546524945228	0.999614281003923
AL079339.1	-1.06229006085745	0.998530582388859
AL109612.1	1.05664978205728	0.998666159476403
AL109927.1	-0.729752391054905	0.998754213415561
AL136376.1	-0.475775790117702	0.999612462858289
AL137127.1	-0.899509159156269	0.906240071383352
AL137229.1	0.698262064835722	0.941714737530811
AL137846.1	-0.0648511443499676	1
AL138706.1	0.556649782057283	1
AL139022.1	-0.897214721252361	1
AL139377.1	0.675806616343581	1
AL158151.2	1.11329956411457	0.948796955328413
AL161626.1	0.205026040178093	0.979049891228334
AL161645.2	-0.822345739043045	0.939248265296736
AL161793.1	-0.397214721252361	1
AL353629.1	1.11329956411457	0.948796955328413
AL353791.1	0.740068229673086	0.626592864251439
AL353805.1	-0.315476471083455	1
AL354718.1	0.501022122657519	0.968642421449235
AL356261.1	-0.397214721252361	1
AL356356.1	0.0876292130755451	0.229261724131962
AL356776.1	-0.183801912843924	0.999996487506058
AL358813.2	-0.00150615206398333	0.998718307810483
AL359314.1	0.872165588204238	0.853552305155794
AL359473.1	0.873536018924708	0.99986731004945
AL359538.1	-0.0648511443499676	1
AL513478.1	1.58496250072116	0.69657653914837
AL590431.1	-0.372988954708283	0.995808128775076
AL590452.1	0.935148855650032	1
AL590482.1	-0.0648511443499676	1
AL591479.1	1.014728327691	0.792023170573097
AL592284.1	-0.95880611627307	0.950407573038973
AL627309.1	0.237999277825856	0.914329498806975
AL662800.1	0.754650474808468	0.929084413927256
AL662800.2	0.578770638493241	0.844451995823127
AL713999.1	1.0396611109605	0.897872683652357
AL953854.2	0.602785278747641	0.948421046663428
ALAD	-0.0817771083473438	0.846127734647656
ALAS1	-0.00573404116395231	0.99993601738586
ALB	2.19885753868897	4.25708457462156e-30
ALCAM	-0.0468716310081828	0.786413990250924
ALDH16A1	-0.216717674943613	0.914085672360767
ALDH18A1	0.00157363401890491	0.98076712053485
ALDH1A1	0.808262551023291	1.39820157465457e-05
ALDH1A2	0.921017369509445	0.0405179478860642
ALDH1A3	1.68121165638877	0.338738055620305
ALDH1B1	-0.0855393577476667	0.937816331382023
ALDH1L1	0.176437103791988	0.995379500309724
ALDH1L1-AS2	-0.569847540812019	0.802136525819778
ALDH1L2	0.308162101713071	0.400472589588203
ALDH2	-0.0283516241420192	0.938692781101384
ALDH3A1	0.68512296319574	0.882565804839596
ALDH3A2	0.168101859947238	0.949205285235032
ALDH3B1	0.490159997333568	0.784492755053409
ALDH3B2	0.30466061539287	0.00117140636159077
ALDH4A1	0.112279778953857	0.993578874374471
ALDH5A1	0.289440672047126	0.910008530071635
ALDH6A1	-0.146432034351098	0.961735654232432
ALDH7A1	0.133467560925204	0.985922753220932
ALDH7A1P1	0.0924869373521316	0.996785999015678
ALDH8A1	0.145290565083476	0.990452661877326
ALDH9A1	0.0798477028374678	0.991084436787116
ALDOA	0.152585223228209	0.991003805902824
ALDOB	1.79933699329311	0.208874829702178
ALDOC	-0.0270742403319937	0.911232210287896
ALG1	0.0670198775520612	0.994068338819808
ALG10	0.297188888971907	0.992629897195025
ALG10B	-0.0476373664517222	0.996289728106208
ALG11	-0.0447984908409263	0.976299694085902
ALG12	0.112953046147619	0.995268054519036
ALG13	0.164289538391464	0.597213502101804
ALG14	-0.0240193995253591	0.999999949796234
ALG1L10P	-0.558661495249287	0.996982297745052
ALG1L11P	-1.00309087296176	0.879437747252347
ALG1L12P	0.277658822750258	0.999428131247923
ALG1L15P	-0.531145030428725	0.999999629428117
ALG1L9P	0.276352199021373	0.999811724649034
ALG2	-0.111859078817477	0.709579966307782
ALG3	0.197494644784956	0.718731564201696
ALG5	0.182259906560688	0.795889422106783
ALG6	0.128488595011791	0.998536881215912
ALG8	0.0182440266316295	0.998810128443897
ALG9	-0.222276219362999	0.989151476259951
ALK	0.741900296970919	0.450591174114058
ALKAL1	0.431522889908452	0.999988052386941
ALKAL2	0.222295942212188	0.605569368690756
ALKBH1	-0.153927652451822	0.991896068698799
ALKBH2	-0.188503110777089	0.654350463984385
ALKBH3	0.286058286262921	0.813260893523167
ALKBH4	-0.0233633280523736	0.999915216462048
ALKBH5	-0.0788780150525535	0.979417576866302
ALKBH6	0.416919893684224	0.980130171610954
ALKBH7	-4.93295967887719e-05	0.892225104226651
ALKBH8	0.0429346903584956	0.999738485236647
ALLC	-0.300794412988156	0.999188549152929
ALMS1	-0.321575867192715	0.662692658288
ALMS1-IT1	-0.229740197142819	0.975726112647597
ALMS1P1	-0.764384499623014	0.785810118506788
ALOX12	-0.111069550829233	0.920986837818768
ALOX12B	1.12502467731966	0.576392879545542
ALOX12P1	0	1
ALOX12P2	0.108601605748907	0.563764043254631
ALOX15	-1.71420904366366	9.74745561349533e-06
ALOX15B	1.95934396731636	0.214043235195284
ALOX15P1	0.175639917390479	0.988399736071697
ALOX5	-0.222375886045728	0.951563826398749
ALOX5AP	0.199011336219519	0.88421533673638
ALOXE3P1	0.029562495367453	0.944349537176442
ALPK1	1.84572418702306	0.00145125107675985
ALPK2	0.951741502398558	0.539677561094218
ALPK3	-0.136494742612925	0.964318056476659
ALPL	-1.11403997079256	0.0242894199948558
ALS2	-0.102096200051192	0.981488456043116
ALS2CL	0.72707204117545	0.00115975671499349
ALX1	-1.63912115588745	0.0379202469692485
ALX3	2.46595850811008	0.0044149266182483
ALX4	3.20895066843113	0.00295428409534797
ALYREF	-0.0284987085280058	0.999967713324197
AMACR	0.138083067929709	0.963949987072283
AMBN	0.437709939142551	1
AMBP	-0.246812855809031	0.82158876810227
AMBRA1	-0.0871998036568923	0.991410271648578
AMD1	0.100827276406543	0.998509365007089
AMD1P1	-0.0597289773649296	1
AMD1P3	1.15346079300209	0.847562730067026
AMDHD1	1.57585797750083	0.0308903003669515
AMDHD2	0.320455703330833	0.318545890056605
AMELY	1.484168087733	0.508529527539426
AMER1	-0.277812758186562	0.852906308175633
AMER2	0.561182260411363	0.280318476851107
AMER3	-0.300965485190635	0.148728877658087
AMFR	0.206047597268349	0.893659405647828
AMH	-0.624134918364973	0.246386048848307
AMHR2	-1.00410492371201	0.0315164377268434
AMIGO1	-0.142696618742511	0.787534183044541
AMIGO2	-0.311665645559866	0.521175291117116
AMMECR1	0.0431600161371699	0.85182146837418
AMMECR1L	-0.154147810838573	0.975224615211634
AMMECR1LP1	0.416488234125385	0.999553138737316
AMN	1.21414912490113	1.88618723544957e-05
AMN1	-0.0841621587694412	0.99980034078662
AMOT	-1.08349411921475	2.63374841529686e-10
AMOTL1	0.37209365671688	0.0353040892899848
AMOTL2	-0.188128176025542	0.532785978851649
AMPD2	0.0972087841133379	0.685036075928741
AMPD3	-0.216324790208043	0.782206315405432
AMPH	-0.375137102487869	0.574928785305604
AMT	-0.122074874789701	0.968875163787017
AMY1B	0.068523519165092	0.999987743283512
AMY2B	0.0421198880538727	0.974099366837251
AMZ1	-0.0440216286892521	0.785402114867372
AMZ2	-0.0380432386724127	0.999448028171465
AMZ2P1	0.0727833825826124	0.99356098088413
ANAPC1	-0.207283905716456	0.89390663068582
ANAPC10	-0.117422105045612	0.999618826259374
ANAPC11	-0.0276231407214311	0.97106935853466
ANAPC13	0.0260974590748804	0.960181273391758
ANAPC15	-0.00729557771615231	0.999749791400284
ANAPC16	-0.0360201375258143	0.999356549640695
ANAPC1P2	0.0433533121999596	0.999219164458242
ANAPC2	0.0347981965041846	0.994330694465555
ANAPC4	0.0213831672273284	0.995481963893435
ANAPC5	-0.0162650048926617	0.944295886697808
ANAPC7	-0.0966165628057352	0.994118147019375
ANG	-0.186462240155568	0.778711969090875
ANGEL1	-0.23608539124024	0.842378663572311
ANGEL2	-0.343315321310408	0.786396951707144
ANGPT1	1.2395465782591	0.0057209990763893
ANGPT2	-0.90928916994457	2.32694474406702e-10
ANGPT4	1.52011135637119	0.724561625098502
ANGPTL1	0.990900120872468	0.812387954357157
ANGPTL2	0.930523800619	7.12332173956253e-05
ANGPTL3	0.111612266846264	0.124067724359653
ANGPTL4	0.661529405408505	0.852884751667804
ANGPTL6	3.1116370280801	0.000414518260017983
ANGPTL7	-0.0597289773649296	1
ANGPTL8	-1.06485114434997	0.972289325039983
ANK1	0.648382750926603	0.419820579598242
ANK2	0.0674616497837775	0.247998097630005
ANK3	-0.298163842374612	0.178356407186647
ANK3-DT	-1.07825871526409	0.957981723085337
ANKAR	0.588396642893125	0.822980603560392
ANKDD1A	1.46810069253214	0.00103653870793211
ANKDD1B	0.0510469869010453	0.992415879944302
ANKEF1	-0.198461441258432	0.976253427263375
ANKFN1	0.967574427825016	1
ANKFY1	-0.227193880054959	0.895545028757463
ANKH	-0.108079271646627	0.34205471012031
ANKH-DT	-0.323454325811069	0.994726213513164
ANKHD1	-0.174959757263853	0.998645317309895
ANKHD1-DT	0.296080734906491	0.720092161942075
ANKHD1-EIF4EBP3	-0.5	1
ANKIB1	-0.0421041185254338	0.988878032963639
ANKK1	0.0172850853800761	0.980014755404785
ANKLE1	-0.0615584899355263	0.794433159340167
ANKLE2	-0.00845447636812907	0.992399994969065
ANKMY1	0.339155896684067	0.90987482454418
ANKMY2	-0.133722457889406	0.99765233122136
ANKRA2	-0.0331821597767169	0.999952875075571
ANKRD1	0.68416298437878	0.00481396106930923
ANKRD10	-0.195477337993688	0.856649178407445
ANKRD10-IT1	-0.1289146272291	0.878530560844082
ANKRD11	-0.161044102573573	0.95521729960708
ANKRD11P2	-1.0772216800739	0.66892143258588
ANKRD12	-0.257860665809161	0.893953472420649
ANKRD13A	-0.0372323419747057	0.984133882497375
ANKRD13B	0.0980938540685671	0.876372279526262
ANKRD13C	0.00916111088149849	0.999476530663172
ANKRD13D	0.248549037510616	0.887152070176476
ANKRD16	-0.0437443966939614	0.993191510601858
ANKRD17	-0.0485614913915226	0.998598227716147
ANKRD17-DT	0.63578138601878	0.831687370173046
ANKRD18A	0.375210592468408	0.90219045392391
ANKRD18B	0.94027102263507	1
ANKRD18CP	0.232847240375215	0.938666867586905
ANKRD20A1	1.03776652137152	0.999976733624215
ANKRD20A11P	-0.115425464547267	0.839937744289509
ANKRD20A18P	-0.214202531532933	0.993063345151025
ANKRD20A3	0.375964150331103	0.616146490189153
ANKRD20A4P	0.360979888894482	0.989248317293403
ANKRD20A7P	0.343873889734399	0.94256157555216
ANKRD22	1.42093337175232	0.0833132817505309
ANKRD23	0.0464632966496785	0.998084335371861
ANKRD24	0.0279966134877586	0.99950249838309
ANKRD26	-0.0459288930982695	0.91296741847343
ANKRD26P1	1.10278527874764	0.995771818967348
ANKRD26P2	-0.886700435885434	1
ANKRD26P4	-0.0597289773649296	1
ANKRD27	0.11180652829159	0.678370297678802
ANKRD28	-0.334672874346568	0.769177910620618
ANKRD29	1.57845565248255	0.166554628576678
ANKRD30BL	0.351190195583212	0.96028459761571
ANKRD31	0.928807255351677	0.770438097444355
ANKRD33	0.018209479268176	0.848297197566435
ANKRD33B	-0.519733431119009	0.327452548178928
ANKRD34A	0.596109608398162	0.937692231360403
ANKRD34B	-0.212525562407483	0.999226276808566
ANKRD35	0.933845190879845	0.355531581341717
ANKRD36	0.274516861376697	0.94943713126128
ANKRD36B	0.0477882306681281	0.981120065602413
ANKRD36BP2	0.990159997333568	0.704371002147233
ANKRD36C	0.108779129014554	0.998493263912492
ANKRD37	-0.522912702160926	0.281444464755924
ANKRD39	-0.0220008199585321	0.962533488793105
ANKRD40	-0.254889684316037	0.912169225664415
ANKRD40CL	-0.649813645071124	0.969077125897934
ANKRD42	-0.320015537686487	0.826935228818557
ANKRD42-DT	0.116508559626896	0.995527362599446
ANKRD44	0.272669447683331	0.955847739754813
ANKRD45	-0.747983657420862	0.337254695456096
ANKRD46	-0.113287043297225	0.974619384485881
ANKRD49	-0.250710424378261	0.97746563358377
ANKRD49P1	0.020247608945095	0.999500930087241
ANKRD50	-0.166637468171203	0.851369415515958
ANKRD52	0.0506101929782518	0.999785953404373
ANKRD53	0.921101459857485	0.102001425949292
ANKRD54	-0.0336880183757293	0.94546719360157
ANKRD55	-0.15316826070327	0.999999999999332
ANKRD6	0.290182124323171	0.669351517552117
ANKRD61	0.250183087444539	0.999999886769228
ANKRD63	-0.39202883825234	0.920986837818768
ANKRD65	-0.355398288225963	0.505846208271058
ANKRD66	1.13223212327442	0.468903067976184
ANKRD7	-0.0597289773649296	1
ANKRD9	0.356157731412749	0.115772338086483
ANKS1A	-0.16691976469911	0.946505296102009
ANKS1B	-0.167605872953923	7.1398603796151e-05
ANKS3	-0.0762090864242779	0.995510104376417
ANKS4B	0.0739468527922279	0.858726682580075
ANKS6	-0.0463322475553942	0.994443610081894
ANKZF1	-0.157936054818099	0.899852264346436
ANLN	-0.388479112310477	0.196010224245181
ANO1	-0.727240357236814	0.00209682479155865
ANO10	0.226853156088456	0.965747149779682
ANO2	1.49694696175539	0.218402651852293
ANO3	0.8959018958836	0.0184037771413811
ANO4	-0.00884194091287004	0.868775488867052
ANO5	0.0505909391184162	0.98705295022179
ANO6	0.732221011633863	0.00314451147074146
ANO7	0.123424177410147	0.96179479033892
ANO7L1	1.01640170286173	0.326688376339449
ANO8	0.336249846079034	0.516600759582669
ANO9	0.465068297452697	0.144301703733091
ANOS1	-0.313131454167943	0.181385351848565
ANOS2P	1.15408878559183	0.0952930618669259
ANP32A	-0.203199402899538	0.635777303332728
ANP32AP1	-0.287824184118162	0.999961589467649
ANP32B	-0.169322108030375	0.898345407514848
ANP32BP1	1	1
ANP32E	-0.21486857849437	0.543466140967219
ANPEP	1.28747540723897	0.000157816193431743
ANTKMT	0.0796110283254503	0.953550309987914
ANTXR1	-0.819235691580471	8.78885277917339e-05
ANTXR2	0.166108469115339	0.62078273450504
ANTXRL	-0.22325410830113	0.892578432432403
ANXA1	4.73719960376691	1.87076749005292e-112
ANXA10	-0.415454395989248	0.047675509699046
ANXA11	0.329265318116845	0.0721951622058863
ANXA13	2.33943601825989	1.07017564492288e-17
ANXA2	0.137173396711237	1.18065864391102e-05
ANXA2P2	-0.0503189773868076	0.272454206521937
ANXA2R	0.716059265037144	0.92705594889711
ANXA2R-OT1	0.779200098110014	0.238419691371634
ANXA3	-0.705038266356088	0.00779487902479441
ANXA4	-0.196511256408243	0.495727041656231
ANXA5	0.211191208813173	0.78591555123577
ANXA6	-0.0114231289879458	0.884210351095334
ANXA7	0.295176628981532	0.706190154744385
ANXA8L1	3.74250377770764	0.0584409915757377
ANXA8L2	0	1
ANXA9	0.504875073278105	0.954192005307901
AOAH	0.777569169237201	0.361026470712818
AOC1	-1.68150253588561	5.67150546559541e-07
AOC2	-0.305588132332504	0.992797575589171
AOC3	0.0476761444951849	0.954405690912168
AOPEP	-0.422195757293909	0.0416670950033349
AOX1	1.65601733786894	4.07035746100956e-06
AP000304.1	0.437709939142551	1
AP001205.1	-0.247595525685878	0.891560961192547
AP001362.1	0	1
AP001631.1	0	1
AP002789.1	0.0685235191650925	1
AP006222.2	0.447312474083133	0.994298850169157
AP1AR	0.0227381832245992	0.976936958726618
AP1AR-DT	-0.0603351543366923	0.979223736981701
AP1B1	-0.192515762676978	0.705681276833141
AP1G1	0.0078334901608921	0.99933639976196
AP1G2	-0.0278958310145504	0.976503020972332
AP1M1	-0.111966561862686	0.975336684437005
AP1M2	0.0505200596231796	0.99832616699558
AP1S1	0.138481911521057	0.953385011351604
AP1S2	0.058686646752711	0.0297666549803134
AP1S3	0.00805372151738882	0.999959156766021
AP2A1	0.0516663104733878	0.979596724871138
AP2A2	0.0125949082977141	0.999731267669531
AP2B1	-0.0619891755369839	0.994029381318944
AP2B1P1	0.00593762015131125	0.870395162246584
AP2M1	-0.00566946919262561	0.995321810463865
AP2S1	0.0190289575219413	0.99394587329788
AP3B1	0.145499569719215	0.982485307555121
AP3B2	0.15783729440836	0.80449268055265
AP3D1	0.0200709544833755	0.981906217210993
AP3M1	0.00690833803458569	0.998326464297181
AP3M2	-0.221263664025876	0.776432745236722
AP3S1	0.152099739712067	0.975059449743207
AP3S2	-0.123423483381328	0.991503903943881
AP4B1	0.00272793694203706	0.999878497796302
AP4E1	0.21422006340659	0.987613800142705
AP4M1	-0.0799602034735014	0.986747844014339
AP4S1	-0.161962773866868	0.996566806944776
AP5B1	0.364797035990681	0.524971290283204
AP5M1	-0.13051958396162	0.97322417037741
AP5S1	0.0424492117803034	0.998760273217001
AP5Z1	-0.00748128439620229	0.964728470349396
APAF1	0.154762659972952	0.969946348225247
APBA1	0.0646430131025116	0.788708528922549
APBA2	0.0786186504663425	0.73400492698364
APBA3	0.0176392471564106	0.999802574502616
APBB1	-0.0602457583759779	0.80264708908613
APBB1IP	-1.60244185230965	0.261729772386729
APBB2	-0.491268588990398	0.222576306465781
APBB3	-0.0140966433448094	0.996286069843698
APC	-0.162518720539439	0.889129231110869
APC2	-0.277594606561919	0.0903507225628094
APCDD1	0.509390743753467	0.008705482228577
APCDD1L	1.24360136028384	0.838085219128115
APCDD1L-DT	-0.65752671698975	0.732301744533926
APCS	-0.63663957121361	0.436427278005785
APEH	0.233762995290157	0.878030363952842
APELA	0.144145451776851	0.0123970353456304
APEX1	-0.207837487041216	0.803873527476014
APEX2	-0.127122262453479	0.960063983617787
APH1A	-0.190199514034142	0.923633513903339
APH1B	-0.01084696698294	0.983052392947512
API5	-0.12543082984272	0.993824713506733
APIP	-0.155940269076976	0.900146494737951
APLF	-0.0119444379996012	0.999999008263128
APLN	0.350295832534812	0.217139143945176
APLNR	4.91849401818905	8.00582981549844e-09
APLP1	0.216283929632065	0.465248586596739
APLP2	0.277205317498527	0.0541351925399428
APMAP	0.102640927803841	0.896949290276918
APOA1	1.33576123098292	2.56280997819098e-14
APOA1-AS	1.32745228156906	0.762534996434384
APOA2	3.08979867668652	5.17003484096972e-20
APOA4	2.56571090591482	2.12439473678487e-16
APOA5	-1.67640186276567	0.245053825243893
APOB	1.69712583261598	1.46136322805248e-15
APOBEC2	-0.370502625184954	0.946870621243422
APOBEC3A	1	1
APOBEC3B	-1.06642311624884	0.0397624952972069
APOBEC3C	0.53154126909048	0.240783579629461
APOBEC3D	0.08267132250987	0.999415999450636
APOBEC3F	-0.288424403029462	0.927053332031259
APOBEC3G	-0.333617349886668	0.823745985860735
APOBEC4	0.221017155602819	0.997033269659904
APOBR	0.294983835511529	0.999418480864418
APOC1	1.25665135384356	0.0416030605330604
APOC1P1	2.09227099338071	0.438814662881673
APOC3	0.543176088441702	0.496061004537453
APOC4	0.0922709933807116	1
APOD	0.28241229141306	0.183170043082114
APOE	0.625514379487366	0.00274267578202097
APOF	-0.0648511443499676	1
APOH	1.53147038470825	0.0029731426276155
APOL1	-0.314714891776061	0.730042039105187
APOL2	-0.0709709297806036	0.883484193102351
APOL3	-0.492691507340445	1
APOL4	0.295328422944855	0.056494963515242
APOL6	0.653020568028796	0.389721521133325
APOLD1	-0.499869759157917	0.10635532987127
APOM	1.69920426028253	1.35562438551806e-06
APOO	-0.0150109412764892	0.999918947472088
APOOL	-0.0484206502526147	0.995425940356512
APP	0.0358399782604895	0.544812435947899
APP-DT	0.0268066821534741	0.999789199657666
APPBP2	-0.130883308173157	0.992521008414313
APPBP2-DT	0.0179104411902622	0.983651886482044
APPL1	-0.107452456480825	0.987342079501156
APPL2	-0.0648948085971258	0.99730942636598
APRG1	-0.219579868996663	0.997035108523761
APRT	0.131758705640017	0.938212422125166
APTR	0.239075291160259	0.97196352099897
APTX	0.00123352462197904	0.989005662497213
AQP1	0.345221325800252	0.61986110738996
AQP10	0.970896657757502	7.14784481694466e-05
AQP11	0.210401798189546	0.982487660762595
AQP12A	-0.573626280789303	0.150611647865281
AQP12B	-1.92270611912337	0.00194880837167087
AQP3	1.08184123211248	3.33782642558058e-07
AQP4	0.660798454537165	0.767976264354222
AQP5	0.829783810479104	0.851599121083438
AQP6	0.836271395797158	0.911113066696243
AQP7	-0.218426145532356	0.94939924315664
AQP7P1	1.96478151773611	0.315895526030982
AQP7P2	-0.374860040571633	0.999996378345692
AQP8	-1.41025471408071	0.211600335593874
AQR	-0.116056722535875	0.989752192117388
AR	-0.171091468575127	0.878878024192049
ARAF	0.0204754554080235	0.994753958856349
ARAP1	-0.079189830365872	0.999666072029235
ARAP2	0.603497477886439	0.658352543970655
ARAP3	0.45126203857997	0.0120050834953475
ARC	-0.59819169073821	0.744589085555166
ARCN1	0.192114471138115	0.917178784998893
AREG	1.65892392952231	0.163355881932992
AREL1	-0.0944911262017832	0.987368175624183
ARF1	0.125256516961544	0.958764225839019
ARF3	0.0432349351215306	0.99604594369885
ARF4	0.118128675387033	0.987810262928226
ARF4P2	0	1
ARF5	-0.21297405118288	0.839826830709479
ARF6	-0.000488684146140205	0.834512637185549
ARFGAP1	0.142173881557877	0.970104659205173
ARFGAP2	0.0454918467852518	0.999955786774509
ARFGAP3	0.424560759370734	0.35888844140454
ARFGEF1	0.0281072203651894	0.996951714994023
ARFGEF1-DT	-0.11725452001218	0.985727387951197
ARFGEF2	0.0159458493518685	0.965976446046076
ARFGEF3	0.640291092492158	0.0230759453150582
ARFIP1	0.0949435512459634	0.995827468654612
ARFIP2	0.215195567830684	0.855911923032374
ARFRP1	-0.0553111880860868	0.999463759970992
ARG2	0.076336503603402	0.0485357326953083
ARGLU1	-0.0111297879185648	0.999595805208071
ARHGAP1	0.162103988636267	0.965380643436305
ARHGAP10	0.543002900801023	0.347371544696734
ARHGAP11A	0.105155860026535	0.884686701948614
ARHGAP11A-DT	0.305979656323975	0.992411411722824
ARHGAP11B	-0.249295168529681	0.993928107323631
ARHGAP11B-DT	-0.200990372958464	0.812354825829039
ARHGAP12	0.0164509559287474	0.999700245080776
ARHGAP15	0.0651775085424735	0.912152677870942
ARHGAP17	-0.0857113187260672	0.990001390253761
ARHGAP18	-0.830142647350343	0.009760339212564
ARHGAP19	-0.401644717489563	0.695598171418442
ARHGAP19-SLIT1	-0.678502109610777	0.859582352978276
ARHGAP20	-1.15277938573572	0.128812192108079
ARHGAP21	-0.195154153870504	0.877301775203671
ARHGAP22	-0.139921969212381	0.672591158553939
ARHGAP23	1.79730686701195	7.44405490939857e-11
ARHGAP24	-2.27609537439774	2.15879034023561e-13
ARHGAP25	-2.17193083401776	0.0177884977748693
ARHGAP26	-0.491636988116971	0.344929768284003
ARHGAP27	0.36177819560795	0.416130617092523
ARHGAP27P1-BPTFP1-KPNA2P3	-0.211768410816889	0.974800897801397
ARHGAP27P2	2.94027102263507	0.149634760719463
ARHGAP28	-0.555044475245877	0.0184694545602039
ARHGAP29	1.72676873273213	3.33187634229705e-10
ARHGAP30	2.01606796274887	0.000574182257518107
ARHGAP31	2.15387168626548	9.92983097210544e-05
ARHGAP32	-0.461475381152692	0.400958649699021
ARHGAP33	0.336717080963519	0.702606733121047
ARHGAP35	-0.121140603295202	0.993070235353583
ARHGAP36	0.925437737531976	0.55500761625297
ARHGAP39	-0.480734422414114	0.411954612051097
ARHGAP4	0.384636504108385	0.632292145642303
ARHGAP40	5.708455347412	1.250774459965e-05
ARHGAP42	-0.0410488589122786	0.36934147301784
ARHGAP44	0.0337767502481076	0.987679222784702
ARHGAP45	1.77270093218458	0.0556816480977962
ARHGAP5	-0.26780152482837	0.810467965335676
ARHGAP6	-0.90721786723166	0.0563062437307905
ARHGAP9	-0.404430978514382	0.930141370140776
ARHGDIA	0.0647768981275015	0.895855094396847
ARHGDIB	2.73901681648546	1.31554488393346e-05
ARHGDIG	0.130049697405259	0.984258552427524
ARHGEF1	-0.0305861261174686	0.996341373780442
ARHGEF10	-0.144358269796518	0.548592551654548
ARHGEF10L	-0.263502396639091	0.631981438831715
ARHGEF11	-0.15912349632255	0.983973420589473
ARHGEF12	-0.00349839989437001	0.960919139021468
ARHGEF15	-0.0238826769441857	0.997126411912004
ARHGEF16	0.0102428128673961	0.99284487212146
ARHGEF17	0.0528633719124861	0.436525419320849
ARHGEF18	-0.210599831244004	0.868696963626216
ARHGEF19	-0.91866011426685	8.01889936869515e-06
ARHGEF2	-1.10541130507877	2.38032650374133e-07
ARHGEF2-AS2	-0.888949133337807	0.882306903412109
ARHGEF25	0.213135627770657	0.993159745946983
ARHGEF26	0.344304297769292	0.684697561478625
ARHGEF28	-0.0217039719865811	0.976258058547003
ARHGEF3	-0.31003460846884	0.449337044636729
ARHGEF33	-0.016820310303478	0.957005335961257
ARHGEF34P	-0.0220386646730023	0.999902725398243
ARHGEF35	-0.0996633188978404	0.994940530576761
ARHGEF37	1.45040493406934	0.00169663972476878
ARHGEF38	0.47780643273239	0.935061128368987
ARHGEF38-IT1	0	1
ARHGEF39	-0.1589912362646	0.933724015660063
ARHGEF4	-0.534659923400304	0.115213995262108
ARHGEF40	0.160454057787073	0.354706527146794
ARHGEF5	-0.196861268230804	0.974576339674704
ARHGEF6	0.14352431836059	0.998848088983069
ARHGEF7	-0.102661829560154	0.997900478717298
ARHGEF7-AS2	-0.520594408400863	0.908756370201048
ARHGEF7-IT1	0.0461354966903558	1
ARHGEF9	0.0118410632616478	0.993548455463583
ARID1A	-0.119456927100239	0.963587030238969
ARID1B	-0.14609769320524	0.963771417005207
ARID2	-0.291827629503942	0.606396915438641
ARID3A	0.329607884619249	0.575366417816143
ARID3B	-0.215644345005392	0.85602166499669
ARID3BP1	0.568408878430694	0.999999495868634
ARID3C	-1.53781918204002	0.500261139889212
ARID4A	-0.0344056286799916	0.983993071756951
ARID4B	-0.114751006803157	0.888179238306761
ARID5A	-0.12929331480752	0.936204288436145
ARID5B	-0.0361889692893495	0.923312351771524
ARIH1	-0.0665530004841739	0.99961877425532
ARIH2	0.222218016395809	0.894889295898004
ARIH2OS	0.447228331596491	0.435123627717136
ARL1	0.261927553158529	0.729744916426954
ARL10	0.26945682420374	0.839713309060021
ARL11	0.522672439863708	1
ARL13B	-0.373725404827403	0.822187599712144
ARL14	0.744212226921978	0.478043027789028
ARL14EP	-0.223971624570991	0.914649133318581
ARL14EP-DT	-0.499762309907759	0.813960157264688
ARL15	0.0852409284068442	0.863635504363947
ARL16	0.1411976874673	0.992598811286829
ARL17A	-0.145997713939645	0.999634590757615
ARL17B	-0.416335320452794	0.937493138455635
ARL2	0.119864261478359	0.786125842685749
ARL2BP	-0.10400704708939	0.996844226931581
ARL3	-0.135347180372633	0.882104554973527
ARL4A	0.358899644555919	0.658831433795755
ARL4AP2	0.136326004991097	0.941586667032281
ARL4AP3	-0.5	1
ARL4AP5	0.937709939142551	1
ARL4C	0.418550026022339	0.0249937281720225
ARL4D	-0.171401238403775	0.76262497626161
ARL5A	-0.0994173125768491	0.999457798413423
ARL5AP3	-0.907729006619288	1
ARL5B	0.195059102291477	0.948984939879573
ARL5C	-0.549937881690376	0.860095999319488
ARL6	-0.179331015219691	0.93533717238263
ARL6IP1	-0.0239953867958197	0.99689584151005
ARL6IP5	-0.211093654336556	0.748693229938677
ARL6IP6	-0.268110935927321	0.943871354215233
ARL8A	0.0539545747514244	0.934717765764124
ARL8B	0.0845434361904527	0.987929883894953
ARL9	-1.28188042458873	0.177404619435506
ARMC1	-0.0434206061987678	0.99880259942025
ARMC10	-0.175378388199624	0.959021925009757
ARMC10P1	-0.284719473289882	0.995476925631774
ARMC12	0.0917063763266705	0.999253123860087
ARMC2	-0.215392327020811	0.562889982278986
ARMC3	-0.99761475839789	0.0360795636461298
ARMC5	-0.0111007841118117	0.999893866659837
ARMC6	-0.250442762869819	0.907947800377467
ARMC7	0.131916761584101	0.994091921107646
ARMC8	-0.0579102858001014	0.997785185340405
ARMC9	-0.0685910470522253	0.979926889511997
ARMCX1	-0.0905437766999322	0.992713755987377
ARMCX2	-0.221693542041984	0.874391971312408
ARMCX3	0.153045611467709	0.924982409743056
ARMCX4	0.126276675586529	0.973582596369794
ARMCX5	0.299168227021145	0.916368286991426
ARMCX5-GPRASP2	-0.147401759459169	0.999797882152009
ARMCX6	0.0604869267103007	0.992745063131616
ARMH1	0.10183318684698	0.409163572061426
ARMH3	-0.0105525662104004	0.999797403837993
ARMH4	0.218763127566579	0.838506886208953
ARMT1	-0.581561677642817	0.121397546717917
ARNILA	-0.0271573118098116	0.997986279798613
ARNT	-0.148301623101859	0.935535986772331
ARNT2	-0.0959553766926229	0.934282707924497
ARNT2-DT	-0.0825459421395843	0.9994895231023
ARNTL2	0.0188840539251147	0.999741374486168
ARPC1A	-0.0767719496865883	0.995064209351203
ARPC1B	0.386843610025143	0.896493332358547
ARPC2	0.0911433867276365	0.981772514511423
ARPC3	-0.0706695981178649	0.92551472682645
ARPC3P1	0.627523174621626	0.999366830683458
ARPC3P3	-0.503090872961755	0.956504084283723
ARPC4	0.0868037324132086	0.998626114418402
ARPC5	-0.0650272846328699	0.982276793690023
ARPC5L	0.0805471740072996	0.99962388508639
ARPIN	-0.187794747906054	0.954677653216763
ARPP19	-0.222218433434339	0.727364233980674
ARPP21	-0.717643040778287	0.139603520991944
ARRB1	0.0438361459800198	0.557135506578656
ARRB2	-0.0778763059515708	0.936073359845291
ARRDC1	0.134884501251196	0.976232625341758
ARRDC2	1.23671208029584	0.0185435973427966
ARRDC3	-0.0240092543149237	0.360672017604541
ARRDC4	0.697302338870094	2.59758301755152e-06
ARSA	0.300866523693206	0.741357220864965
ARSB	0.098507447421062	0.764859325704158
ARSD	0.00878769258040655	0.961363105028276
ARSG	-0.222977882250111	0.99782763824357
ARSI	1.76709847925069	0.0171071569906147
ARSJ	0.890249347343375	0.0112921098582073
ARSK	-0.104265808618688	0.999291433658169
ARSL	0.150233889802862	0.630990819394794
ART3	0.0806311887887952	0.811829126596091
ART4	-0.217811223134612	0.754122505746435
ART5	-0.351667484157154	0.980993155563242
ARTN	-0.215463348590763	0.994232126809224
ARV1	0.0255361329620416	0.99951107826055
ARVCF	-0.0389139665094135	0.967984021354207
ARX	2.00474410258361	1.51603061722303e-19
AS3MT	0.390219769852298	0.999757930038878
ASAH1	0.0535978268180441	0.865618068101076
ASAH2	0.490987676074954	0.883361839446148
ASAH2B	0.0975799219730884	0.999795590174219
ASAH2C	-0.287727414379537	0.999900469577071
ASAP1	0.227073740130937	0.863286125304487
ASAP1-IT2	0.0922709933807116	1
ASAP2	-0.508853181235516	0.141466213513456
ASAP3	-0.109434425413935	0.338037811673876
ASB1	-0.16593357772584	0.903872445630882
ASB12	0.072855707667609	0.995197133118106
ASB13	0.499778044216218	0.385389624018588
ASB14	-0.299342101493995	0.949651457365532
ASB16	1.14043447450184	0.0507200588008115
ASB18	0.0922709933807116	1
ASB2	1.62046746801564	0.341278289568081
ASB3	-0.273316371902721	0.889193461908773
ASB4	-1.48320446179985	0.132708533601038
ASB5	-0.148081029191949	0.982815193642143
ASB6	-0.644156947227772	0.152158412345972
ASB7	-0.224823719857312	0.979567953767975
ASB8	0.0022257593633849	0.999296189591738
ASB9	-0.105101558698821	0.282548477112045
ASCC1	-0.0403421570795008	0.999823764801177
ASCC2	0.0462020355905414	0.998060639343963
ASCC3	-0.0857562715702281	0.983043138542366
ASCL1	0.47794583202908	0.00610811170935304
ASCL2	-0.488752891847714	0.0528253205726434
ASCL4	2.74762594469267	0.196210893236771
ASCL5	-0.695114868754052	0.735149476307528
ASF1A	-0.223909877468403	0.97359900876209
ASF1B	-0.366868003063206	0.499033437865745
ASGR1	0.809284260799011	0.00581099851877971
ASGR2	0.345981594014588	0.323508810981229
ASH1L	-0.029174467571696	0.956920573730525
ASH2L	-0.115012395763508	0.988984102521266
ASH2LP1	1.18774777946879	0.906380317573114
ASH2LP3	0.102785278747639	1
ASIC1	0.333474959553933	0.254921467247286
ASIC2	-0.785789026160853	0.0367081541732004
ASIC3	-0.115970658890027	0.910904658914553
ASIC4	-0.208337784277197	0.249769176362271
ASIC5	2.70644030952254	0.00313110656344378
ASL	0.0488277504028795	0.877370649065733
ASLP1	0.441488276041169	0.988531936866705
ASMT	0	1
ASMTL	0.0720975301907015	0.993765263337019
ASNS	-0.104898584327126	0.892715707811354
ASNSD1	-0.144324354685357	0.995778254040383
ASNSP3	-0.0597289773649296	1
ASPDH	0.470135511317535	1
ASPG	1.10278527874764	0.995771818967348
ASPH	0.832128512152503	7.2536861624993e-05
ASPHD1	0.52051074750001	0.091247190829484
ASPHD2	-0.171952395975276	0.843634787206486
ASPM	-0.114938828640761	0.0996733597875661
ASPN	2.27656320679958	0.12005400588523
ASPSCR1	0.146539898126914	0.942904315957622
ASRGL1	0.0284806589169905	0.994851421749925
ASS1	0.712085515971172	4.14059018471446e-07
ASS1P2	0.175307348353478	0.939895919007729
ASTE1	-0.374770659346635	0.928070958528082
ASTL	0.485989293131874	0.168192626793412
ASTN1	-0.956766037161684	0.0968098545251392
ASTN2	-1.11102020388671	1.14579954230665e-05
ASXL1	1.32154874744705	4.78169117952526e-13
ASXL2	-0.0417577610864292	0.997336571033373
ASXL3	-0.0119620684610097	0.796305027552474
ASXL3-DT	-0.397214721252361	1
ATAD1	-0.0621456493823497	0.994851438163195
ATAD2	-0.0321407820934502	0.395282589416744
ATAD2B	-0.170967799516151	0.955051188876292
ATAD3A	0.226536443993203	0.927091275495535
ATAD3B	0.0126647827026449	0.99815074159466
ATAD3C	0.298235867465562	0.530628988343819
ATAD5	-0.314199397747468	0.772981889890388
ATAT1	-0.0558196765968232	0.964203842709084
ATCAY	-0.461956793157992	0.124267072511108
ATE1	-0.0427815950321664	0.985619862262891
ATF1	-0.102991963326117	0.999779748915038
ATF2	-0.0606341387654533	0.980994546834317
ATF3	0.0767157325200785	0.0145247412921326
ATF4	0.137876492168439	0.579910868926989
ATF4P3	0.131252486063742	0.85197043672787
ATF4P4	-0.579257897543908	0.929067859287506
ATF5	0.1736685838626	0.892240469174668
ATF6	0.0581112413520117	0.947940206486021
ATF6-DT	0.296043053153615	0.754407834481093
ATF6B	-0.0976818786492207	0.99121120973952
ATF7	-0.0359835011549665	0.991377741254649
ATF7IP	-0.208034498183623	0.759799894170231
ATF7IP2	-0.030488168532489	0.316522792000209
ATG10	0.114546801820111	0.999681415387994
ATG101	0.067851696292971	0.973014990278279
ATG12	0.0210068469011167	0.998708527780855
ATG12P1	0.0281438826290619	0.999999788182023
ATG13	0.0583559761626186	0.971930173174236
ATG14	-0.0925089459549793	0.930696919584992
ATG16L1	-0.128896846647749	0.983520663220967
ATG16L2	-0.0687110618867374	0.99923337681613
ATG2A	0.0383942818562967	0.993661924124282
ATG2B	-0.0197241034944921	0.973228670025207
ATG3	0.0596508434712479	0.989349845754402
ATG4A	0.155396540848456	0.96804113005965
ATG4B	0.053788477140039	0.999917420313659
ATG4C	-0.415262712100235	0.92176492774127
ATG4D	0.0975249722110543	0.84220301956743
ATG5	-0.066679291834219	0.999470530942639
ATG7	0.00160272267148476	0.992658852815005
ATG9A	0.134810789497601	0.913337985826608
ATG9B	0.792823051114754	0.272947696550984
ATIC	-0.0250965367905085	0.987422661057765
ATL1	-0.520158894676863	0.479612861173144
ATL2	-0.205528702312577	0.95249386703645
ATL3	0.741599117802896	0.0984440553256261
ATM	-0.0250817900126167	0.975882000534228
ATMIN	0.0143503856372167	0.999908771423138
ATN1	-0.138990891125999	0.978178691945394
ATOH1	-0.0597289773649296	1
ATOH7	0.00961156025762682	0.999735721387221
ATOH8	0.686145509213885	0.586019794804523
ATOX1	0.106316944476851	0.979223506714116
ATP10A	-1.4905543122022	0.917818280239867
ATP10B	0.2516896266779	0.0791401530212111
ATP10D	0.00680035703993709	0.99813781917389
ATP11A	-0.0166008958958862	0.901747190629826
ATP11B	-0.20649069892695	0.895925423760629
ATP11C	-0.121427046385092	0.848926185969575
ATP12A	-1.89334258464752	0.0123245221884776
ATP13A1	0.143045331510196	0.972547758390492
ATP13A2	0.294433753106193	0.72177289253056
ATP13A3	-0.0105950168356737	0.934741857215018
ATP13A3-DT	0.198445134702649	0.96495275768878
ATP13A4	0.696545017495252	0.0142948405746516
ATP13A5	0.615095594751566	0.999244928263603
ATP1A1	-0.250424931836585	0.791005305758157
ATP1A2	4.29097011545959	9.80178137467603e-06
ATP1A3	-0.356900330926011	0.897682606325157
ATP1B1	0.070681173320555	0.713540028534702
ATP1B1P1	-0.183801912843923	0.999469128325871
ATP1B2	0.557859888190015	0.0834633062131222
ATP1B3	0.203365108263539	0.894741813115679
ATP23	-0.151738450729889	0.999489513645664
ATP2A1	0.112513408901537	0.920536612693778
ATP2A2	-5.17139779283212e-05	0.992575612308265
ATP2A3	-0.153580764384542	0.467828692346553
ATP2B1	0.0519287302520279	0.92112303756206
ATP2B2	0.418493488586138	0.93296735023079
ATP2B3	-1.61781133054724	0.000410145907370895
ATP2B4	-0.280079308586657	0.2463915234628
ATP2C1	-0.0615766457389671	0.99943884043678
ATP2C2	0.521741485552547	0.0780355841101451
ATP4A	1.19894164147095	0.692423712802031
ATP4B	-0.0938109589990581	0.924898259467042
ATP5F1A	0.0804342285525114	0.991488373341251
ATP5F1AP3	0.145228688781973	0.999533656947425
ATP5F1B	0.0429019558881861	0.987486366050854
ATP5F1C	-0.0144895077272554	0.978943142452521
ATP5F1D	0.148079639152238	0.834882296848554
ATP5F1E	0.0661723616897146	0.295281449404344
ATP5F1EP2	0.407260085860848	0.865022220736624
ATP5IF1	-0.0644962949913293	0.864001442917923
ATP5MC1	0.193111681295783	0.73341759165713
ATP5MC2	-0.00272510403796414	0.913825105489974
ATP5MC3	0.103169041302839	0.944415848814231
ATP5ME	0.0488428336708181	0.806690196674793
ATP5MF	0.0957225743064487	0.95041471686588
ATP5MG	0.0276706085319836	0.91970733072988
ATP5MGL	-1.64469147808609	0.656170625288843
ATP5MGP1	0.952114522228278	0.992982015096148
ATP5MGP6	-0.397214721252361	1
ATP5MJ	0.0412365378675893	0.980573244992575
ATP5MK	0.0485415484161946	0.83597329332705
ATP5PB	-0.0231262664053366	0.995685790559943
ATP5PBP1	-0.886700435885434	1
ATP5PD	0.0502969793476519	0.995010364959478
ATP5PF	-0.0049931802686001	0.992047164168792
ATP5PO	-0.0938462287199439	0.999533932804837
ATP6AP1	0.262466332008016	0.12507466005146
ATP6AP1-DT	0.296269881192288	0.981929942822654
ATP6AP1L	-0.117445031568686	0.952858749102331
ATP6AP2	0.125501765937326	0.866714073347232
ATP6V0A1	0.186709760225418	0.716342382666444
ATP6V0A2	-0.0873199623947328	0.952044480949604
ATP6V0A4	-1.85477131121803	0.676475211345608
ATP6V0B	0.27609986367288	0.077875552058726
ATP6V0C	0.460635216880874	0.961751132251389
ATP6V0CP4	-1.02223364141548	0.918279932858124
ATP6V0D1	0.0528232077276926	0.878750334040935
ATP6V0D1-DT	-0.0557039745215948	0.999980220345494
ATP6V0D2	0.308786919945357	0.318030996001482
ATP6V0E1	-0.196511913551983	0.504516895043787
ATP6V0E2	-0.290200673502935	0.096801301480294
ATP6V1A	-0.037878041460263	0.92554731652734
ATP6V1B1	1.47946918710085	0.0114847935520451
ATP6V1B2	-0.157654898753827	0.221198796959912
ATP6V1C1	-0.0503541122139151	0.874652013408353
ATP6V1C2	0.469703712440888	0.951139334952382
ATP6V1D	-0.158658289851093	0.934538140777059
ATP6V1E1	-0.0733592756749338	0.488702539479568
ATP6V1E2	0.350052026982365	0.905773414785424
ATP6V1F	0.0870147307648315	0.670775327950523
ATP6V1FNB	0.107129607318976	0.966624077630605
ATP6V1G1	0.0742374642676431	0.92365982185483
ATP6V1G2	0.0560750270615733	0.770142602876775
ATP6V1H	0.0367831427709257	0.961669395323431
ATP7A	-0.123232094356313	0.997518594031094
ATP7B	0.193824311418095	0.843920270817049
ATP8A1	-0.150167404281142	0.398040106379464
ATP8A1-DT	-0.348155760943655	0.994481970045616
ATP8A2	0.0698424277485499	0.98846594787607
ATP8B1	0.62924673880697	0.0567512943022161
ATP8B2	0.204628210530739	0.885514704853026
ATP8B3	0.559739663642362	0.893227998690398
ATP8B4	-0.546752460361277	0.918469588315254
ATP8B5P	-0.235143776758216	0.999954148578685
ATP9A	-0.151663227900391	0.95466404080175
ATP9B	0.124528158728242	0.97883320161699
ATPAF1	-0.0590386318991662	0.989448468211326
ATPAF2	-0.00813565677981053	0.998191012125098
ATPSCKMT	0.0199096575183825	0.999528206690864
ATR	-0.115170301522624	0.974441662307604
ATRAID	0.183410400157096	0.762381926618145
ATRIP	0.00408617477393816	0.999641056611601
ATRN	0.098878696858508	0.99802463656503
ATRNL1	-0.358174217870404	0.667267272126323
ATRX	-0.111668293100659	0.759938050809778
ATXN1	-0.315401558292913	0.899126704669741
ATXN10	0.0384537778557018	0.991393671950519
ATXN1L	-0.184592259944207	0.907268975957597
ATXN2	0.000887913942121366	0.989060601594019
ATXN2-AS	0.11099215608359	0.997537364353331
ATXN2L	-0.0378794762172767	0.935353175254984
ATXN3	-0.229800447776955	0.871504920109046
ATXN7	-0.080226176711235	0.997599982974995
ATXN7L1	0.340501357332123	0.899968634012026
ATXN7L2	-0.330976387686299	0.828104492894387
ATXN7L3	-0.122987152563571	0.946276807540462
ATXN7L3B	-0.132606986710086	0.97900907085473
ATXN8OS	-0.319145803789985	0.595747442537458
AUH	0.145158331657184	0.998060169060603
AUNIP	-0.747527918221189	0.378550659939061
AUP1	0.0120517811080171	0.97991990443465
AURKA	-0.18839852260012	0.684498554264548
AURKAIP1	0.0487601725859356	0.989840714977884
AURKAP1	0.018335340347214	0.767925394992322
AURKB	-0.395842540952101	0.340638056065802
AURKC	-0.487679366014053	0.918397177963682
AUTS2	-0.952065858450983	0.00010384707548337
AVEN	-0.214093386622423	0.99218797860708
AVIL	-0.0927400132466879	0.941586433591364
AVL9	-0.141941319968164	0.984590072130977
AVP	1.67723349410187	0.640880863662322
AVPI1	0.894203075635008	0.309397424932465
AVPR1A	-1.67969578721869	0.270706715207231
AVPR1B	1.99904274147431	0.00295485765242444
AVPR1B-DT	0.291805585195231	1
AXDND1	0.382105903713803	0.99164741653276
AXIN1	-0.0225844296788189	0.994971102240592
AXIN2	-0.12138782414746	0.97041519105045
AXL	-0.596022665569563	0.00834164187789834
AZGP1	0.032003624694854	0.999945487608447
AZGP1P2	-1.05972897736493	0.973250453287147
AZI2	-0.100258610350985	0.929667786965355
AZIN1	-0.101151364340592	0.990992252543622
AZIN2	-0.0846113038693738	0.993778638058375
AZU1	-0.411728732675185	0.587078401880353
B2M	-0.151159526427689	7.36861473546962e-05
B3GALNT1	0.205536943068843	0.674110906704493
B3GALNT2	-0.289159533414291	0.605691303932732
B3GALT1	0.639314183231861	0.275936385941478
B3GALT2	0.535951899382393	0.0221098039486703
B3GALT4	0.119472166605436	0.71118784860603
B3GALT5	0.811429321945577	0.106046574028449
B3GALT6	0.124220482558943	0.979229672326394
B3GALT9	-0.0232253410826197	0.999950787191933
B3GAT1	-0.903390952629972	1.64067943182212e-05
B3GAT1-DT	-0.346008981510557	0.54067656468143
B3GAT2	0.642914503601296	0.738584033037756
B3GAT3	0.504752901024868	0.0843509017448165
B3GAT3P1	0.511336219931854	0.999652542882974
B3GLCT	-0.197412472538482	0.784004254568914
B3GNT2	-0.0941459975970046	0.994848387243997
B3GNT3	1.43272243857847	0.00313992119319007
B3GNT4	0.753396018702653	0.8781130194106
B3GNT5	0.242275979716707	0.531778300687242
B3GNT7	0.277475409883768	0.353908397840921
B3GNT8	0.0509049558590254	0.994231196420008
B3GNT9	0.203292856989423	0.705652166717935
B3GNTL1	-0.151981393072218	0.982787394993486
B4GALNT1	-0.543946523514376	0.874892424462763
B4GALNT2	0.113299564114566	1
B4GALNT3	-0.913963892256035	0.00101929994731663
B4GALNT4	-0.272341071815387	0.28699168896263
B4GALT1	0.37961694019804	0.120736470126298
B4GALT2	0.113225833554092	0.969627823108507
B4GALT3	0.118892847557477	0.951228009326265
B4GALT4	0.0360696792339217	0.762853658063128
B4GALT5	-0.265331560923212	0.725616508568511
B4GALT6	0.0935793453772542	0.968953869271387
B4GALT7	0.123471295345703	0.989550401317415
B4GAT1	0.070219294395775	0.822156362561228
B4GAT1-DT	0.59139442063368	0.445107583864169
B9D1	0.198387324960385	0.885105771752353
B9D2	-0.354806302341104	0.921966829389061
BAALC	-0.280517018564153	0.0392878941821587
BAALC-AS2	0.240301888940241	0.656257496755518
BAAT	0.992374054099263	0.0701390357174763
BABAM1	-0.0940635219363519	0.997168599231058
BABAM2	0.137680818403695	0.996006855202401
BACE1	-0.236185728882348	0.543426519527689
BACE1-AS	-0.491600576814326	0.722373235814523
BACH1	0.0218973072667574	0.989342182434661
BACH1-IT1	0.165391567222127	1
BACH1-IT2	0.49798017189815	0.976691493850019
BACH2	0.784440539834324	0.0376574037004602
BAD	-0.0267825233048344	0.974619624962295
BAG1	-0.0538473159092256	0.974363798038491
BAG2	0.00135683749281194	0.9992243441931
BAG3	0.377297001019479	0.636259787154687
BAG4	-0.41773480334573	0.772586030045877
BAG5	-0.252682081463565	0.89083061725827
BAG6	0.155603177233689	0.850991180672855
BAHCC1	-0.415536162575021	0.414352921909086
BAHD1	-0.0251585466086241	0.998667674223846
BAIAP2	0.0101196249929456	0.999213222296533
BAIAP2-DT	-0.110006036649128	0.880755104354889
BAIAP2L1	0.396759014746712	0.516782446048105
BAIAP2L2	0.867900858613749	0.0216845969707491
BAIAP3	-0.076071992597916	0.282529572957617
BAK1	0.188737209307817	0.935974995577019
BAK1P1	0.192698273719016	0.998982040836519
BALR6	-1.02146365675442	0.313163461227236
BAMBI	0.736716869775795	0.0843666478102673
BANF1	-0.0532707188148612	0.987133213327853
BANF1P2	1.13146828071451	0.562715300221434
BANF2	-0.5	1
BANK1	0.951178653971188	0.682014091087634
BANP	-0.206656970736429	0.962875521272893
BAP1	-0.122275940737322	0.989627785681257
BARD1	-0.242236952226351	0.466734682140915
BARX1	1.42101972562928	0.663216840951787
BARX2	0.236934720996868	0.00720775738588812
BASP1	-0.00312674654554639	0.998850771581962
BASP1P1	-0.0648511443499676	1
BATF2	-1.64433062003084	0.0163820193406332
BATF3	-0.80431669330469	0.99807087157605
BAX	0.178910850447475	0.932131374764546
BAZ1A	-0.25223657884251	0.176217603025045
BAZ1B	-0.220860865326628	0.849512003453636
BAZ2A	-0.0305014705077496	0.99088046570046
BAZ2B	-0.0462489617401873	0.977018776225566
BBC3	0.476032523256523	0.540937476543061
BBIP1	-0.161498632944795	0.975555424224525
BBLN	0.240313576295015	0.238687814579403
BBOF1	-0.700987776172779	0.549228663126016
BBOX1	0.417109154795794	0.843122065366574
BBS1	0.437709939142551	1
BBS10	-0.106848415080626	0.994531260621815
BBS12	-0.2302390201943	0.987348582259689
BBS2	-0.0233114029765387	0.993852369211402
BBS4	0.0301716213298049	0.99382478494141
BBS5	0.15091122443208	0.979035548239813
BBS7	-0.0608501517180211	0.973664154666749
BBS9	-0.0575979978788641	0.999557821142643
BBX	-0.179529620628658	0.923855860198748
BCAM	0.316711434033543	0.414427126212342
BCAN	-0.481414362525282	0.999994954850547
BCAP29	-0.442662526397638	0.99943178699456
BCAP31	0.21492365440892	0.711179582088495
BCAR1	-0.0336286493315918	0.991408882047485
BCAR1P1	0	1
BCAR3	-0.572836788137204	0.00164964540063464
BCAR4	-0.562290060857449	0.999638997457877
BCAS1	-0.918925235617346	0.138863249943843
BCAS2	-0.19587914912683	0.970648689444747
BCAS3	-0.170551744265225	0.974330901721245
BCAS4	-0.186515608922881	0.9770670725807
BCAT1	0.00449695951261636	0.37204541477352
BCAT2	-0.340660012293852	0.541162298319832
BCCIP	-0.222124587622173	0.906712009648635
BCDIN3D	-0.221277225070344	0.988183112335128
BCHE	1.11161751189377	0.0817544167364523
BCKDHA	0.815795271166236	0.966968275247343
BCKDHB	0.266797617078703	0.737203426641013
BCKDK	0.157775651183065	0.969468641818829
BCL10	-0.0747898362735343	0.942631796510316
BCL11A	-0.214253632055518	0.240698679305172
BCL11B	0.547477410884358	0.000580254973835206
BCL2	1.1578847032499	0.0759175153238834
BCL2A1	1	1
BCL2L1	0.243949536396815	0.455728648894443
BCL2L10	0.338624475501222	0.897894158716185
BCL2L11	-0.00471709307042338	0.936311241656822
BCL2L12	-0.42142801412112	0.252795082693615
BCL2L12P1	-0.238663780068146	0.998782969082389
BCL2L13	-0.0116012416608709	0.997211908907943
BCL2L14	0.016485390629608	0.980424537404616
BCL2L15	-0.320460283180121	0.999423598794268
BCL2L2	0.161234116629365	0.904477629795544
BCL2L2-PABPN1	-0.231323345248943	0.878541738179819
BCL3	0.457988564739583	0.807880219501833
BCL6	0.0114534240530889	0.0480313360485393
BCL6B	2.69826206483572	0.0327877741944999
BCL7A	-0.236738324974388	0.892055072541084
BCL7B	-0.0194307391573279	0.944161384121076
BCL7C	0.183626675685669	0.94629785345478
BCL9	-0.180636763525762	0.458249322924706
BCL9L	0.00115448292426416	0.760173418657204
BCLAF1	-0.126386283989278	0.918607282245586
BCLAF1P1	0.124006983764806	0.999999960443991
BCLAF3	0.0745662972473879	0.998347650623862
BCO1	-1.13900118493425	0.455649318171047
BCO2	-0.412046070685078	0.24483875927722
BCOR	-0.1498579160015	0.986646550580234
BCORL1	-0.0373216725843782	0.909496766587848
BCORP1	0.333371329855666	0.990153432384996
BCR	-0.0511387179838393	0.98277946802366
BCRP1	0.12441744176118	0.962457215819748
BCRP3	0.820882502677555	0.985410692891203
BCRP4	0.102785278747639	1
BCRP5	-1.03242557217499	0.999612462858289
BCRP8	-0.5	1
BCRP9	-0.634904405248436	0.94075294033017
BCS1L	0.111238486826812	0.992498445825959
BDH1	0.355980838390931	0.586119549553923
BDH2	0.0539643549995532	0.973362144298628
BDH2P1	-0.56229006085745	0.999612462858289
BDKRB1	-1.29248125036058	0.948443012880231
BDKRB2	0.655123314215468	0.0450784119156144
BDNF	-0.127676273563504	0.326243905675449
BDNF-AS	0.169610565701051	0.998401369007656
BDP1	-0.0892062319813641	0.986474464500307
BEAN1	0.815839837376562	0.185528369173185
BECN1	-0.0345079914670135	0.999932681462615
BEGAIN	0.446560134112727	0.701623063389603
BEND3	-0.227299006992787	0.876016386588152
BEND3P1	1.2600556781856	0.656467082171953
BEND4	0.481840708066567	0.558968991780565
BEND5	-0.574216867257533	0.521497967455059
BEND6	1.15105455280443	0.376395347001562
BEND7	-0.149151891965614	0.995093267890514
BEND7-DT	0	1
BEST1	-0.0951810434665536	0.610257585010024
BEST2	0.113299564114566	1
BEST4	0.223438287779233	0.994335650434119
BET1	0.259189178241809	0.934641345714621
BET1L	0.268301144022769	0.759118880967511
BEX1	-0.0698499613876477	0.171462192426495
BEX2	0.129356802533211	0.433436304566008
BEX3	0.0010182377313195	0.856328934800574
BEX4	0.0725819796186151	0.928969524203651
BEX5	0.684197686701184	1.12840309340767e-12
BFAR	-0.205959090622131	0.827080876971901
BFSP1	0.319086754026972	0.528520114178205
BGLAP	-1.13386334722134	0.716972610368768
BGN	4.39017485086324	9.96261270847722e-28
BHLHA15	0.894443882062766	0.000252206681495432
BHLHB9	0.0694249856415938	0.996840717806618
BHLHE22	2.05270589923928	0.00824299271935903
BHLHE23	-1.62972863162426	0.129342956075791
BHMT	0.349561373786442	0.140332340661953
BHMT2	1.85424318511857	1.15989247678399e-12
BICC1	0.418718262232614	0.842118000817887
BICD1	-0.0480359250359129	0.96053443610405
BICD2	-0.18064639129697	0.981579055362549
BICDL1	0.0791953452313425	0.624534066591011
BICDL2	0.720089695946298	0.0512788959212919
BICRA	-0.0245522235675563	0.912172612700025
BICRAL	0.0243038163313188	0.999112465746266
BID	-0.336285095192018	0.792820822566841
BIK	1.59850610409563	0.00495620113706113
BIN1	0.0447584760701252	0.942697560527947
BIN3	-0.239366393765128	0.952379237177026
BIRC2	-0.278287014301604	0.679505590975914
BIRC3	-0.65275271230481	1.61863089494549e-11
BIRC5	-0.480409240275457	0.072685342998697
BIRC6	0.0663452621170966	0.995182998386426
BIRC7	0.263392646687409	0.99966349121887
BISPR	-0.621140248184246	0.348791220324325
BIVM	0.190015735105949	0.940679597192292
BLACAT1	-0.189038742928744	0.301038669253066
BLCAP	0.000586702635398062	0.983731382420621
BLK	1.52833706339341	0.372032064233241
BLM	-1.00176159515936	0.0299970064157272
BLMH	-0.069670044978196	0.995160027625672
BLNK	0.0760040040784656	0.00141855489687687
BLOC1S1	-0.0489615087687071	0.994258033989469
BLOC1S2	0.0717543644660618	0.964191359513636
BLOC1S3	0.141000000394123	0.98929490529003
BLOC1S4	-0.111714251450669	0.963494342312889
BLOC1S5	-0.143509051410408	0.97064201430012
BLOC1S6	-0.0443230857397041	0.986769457216595
BLVRA	-0.0364261942697275	0.934766939071069
BLVRB	0.373712028874863	0.814176411355794
BLZF1	-0.0350670716013689	0.963114049283889
BLZF2P	-0.907729006619288	1
BMERB1	-0.099291990899392	0.730251755913978
BMF	-0.144628978221345	0.214765097280801
BMI1	-0.100390785740639	0.994524451805222
BMP1	-0.0797965125894718	0.472362984897936
BMP10	1.69826206483572	0.629394453178955
BMP2	0.636326775961765	0.488535571310011
BMP2K	0.505564443561417	0.319208478051905
BMP2K-DT	0.0922709933807116	1
BMP3	-0.866206809255629	3.18822084950595e-12
BMP4	0.198368250836318	0.933951369819464
BMP5	1.34342051625411	0.00296551563978437
BMP6	-1.24824541587428	0.775332480942705
BMP7	0.402855121209531	0.0445294097018862
BMP8A	0.082092324454102	0.937365765868076
BMP8B	1.14795290250437	0.0347174722665706
BMPER	1.98684641776572	0.0233288749157736
BMPR1A	0.0349276204675676	0.992811107365343
BMPR1AP1	-0.897214721252361	1
BMPR1AP2	1.26133621993185	0.906412315082067
BMPR1B	-1.95649398452272	9.75315825200758e-05
BMPR1B-DT	-1	1
BMPR2	-0.21044553083657	0.937926099840955
BMS1	-0.0875709428615251	0.967746825311011
BMS1P1	0.0434678800008833	0.993983942476177
BMS1P11	1	1
BMS1P2	0.937709939142551	1
BMS1P20	0.0826713225098703	0.999999223926306
BMS1P4	0.107287530543211	0.997976856830415
BMS1P5	0.145725889249821	0.891933931041221
BMS1P9	0.681781626575804	0.972255279239384
BMT2	-0.382388660022158	0.861371745856642
BNC1	0.775343442323662	0.0142197772395842
BNC2	2.3008293596912	2.89506859732949e-07
BNIP1	0.203767205372366	0.970925041580422
BNIP2	0.00122486174487228	0.998489774520547
BNIP3	0.050895327782831	0.0850179147032119
BNIP3L	-0.30403779499455	0.606195176425044
BNIP3P1	-0.52908938434802	0.914975424192348
BNIP3P15	0.582671322509871	0.9981650219669
BNIP3P5	-1	1
BNIP5	2.92798028650055	0.0010962057469217
BNIPL	1.96938911711104	7.40317634174546e-13
BOC	0.766331012972665	0.00187092592133634
BOD1	-0.164462909455334	0.987864378063811
BOD1L1	-0.0710074516049237	0.766858386306248
BOK	1.24533044239879	2.71884207170819e-05
BOLA1	0.303515168702479	0.973180531297308
BOLA2B	-0.280352928864676	0.915919683269515
BOLA2P3	0.937709939142551	1
BOLA3	0.0125215244306483	0.924474101033629
BOLA3-DT	0.0892587003739619	0.984641219840414
BOLL	-0.260477625665724	0.994476839214871
BOP1	0.291128471184707	0.900871707058485
BORA	-0.146597081125204	0.920234690728151
BORCS5	-0.186610011756319	0.992911836608049
BORCS6	0.270659670859363	0.955906535606146
BORCS7	-0.0157863335572072	0.996157397715022
BORCS8	0.0694744156607994	0.999986867016964
BPGM	-0.18459170615823	0.983434365863053
BPHL	0.0432457421563131	0.99914034646787
BPIFA1	-0.713348829002115	0.0631621761044399
BPIFB1	-1.96185622972484	0.269685655597509
BPNT1	0.0358156283612744	0.996850142165735
BPNT2	-0.0201898635381854	0.909084715154343
BPTF	-0.157018443096194	0.889036198150042
BRAF	0.0609273049924363	0.997851133640804
BRAFP1	-0.781145030428725	0.892240010272715
BRAP	-0.23368986279818	0.936094869607977
BRAT1	-0.0508503754028175	0.994058499574114
BRCA1	-0.673120758474765	0.179169009416317
BRCA1P1	-0.04538140628842	0.999699387169791
BRCA2	-0.334941631104372	0.469107651688409
BRCC3	-0.0504974040579127	0.996267351211509
BRCC3P1	0.177654260956957	1
BRD1	-0.119648196309649	0.997626373148865
BRD2	0.10079658324181	0.979112519953924
BRD3	-0.293793944658459	0.690131717883217
BRD3OS	-0.101502577032827	0.943935934312331
BRD4	-0.20999463505669	0.936174323058328
BRD7	-0.236962349187651	0.902360691350885
BRD7P2	-0.635217302951403	0.99757109364266
BRD8	-0.189389809624282	0.95585258074397
BRD9	-0.0384269100199104	0.974158669227008
BRF1	0.138329144559727	0.963819757440547
BRF2	-0.149635800015487	0.98896505127899
BRI3	-0.156765843074214	0.532895422740574
BRI3BP	-0.167817197676863	0.736265933493633
BRICD5	-0.17805075641546	0.99627261303597
BRINP1	-0.0756026222550893	0.0196526878965495
BRINP2	-0.882379146453696	0.00739356444936043
BRINP3	-0.288058189739716	3.9458118287627e-05
BRINP3-DT	-0.633533286533301	0.0204285382767928
BRIP1	-1.15878447479139	0.00573341720714196
BRIX1	-0.33663094645054	0.856164004611216
BRK1	-0.0655460741496179	0.994118198417575
BRME1	0.175961843305653	0.977229255688575
BRMS1	-0.0249302920509428	0.999310058695843
BRMS1L	-0.0274389857230167	0.99972966426994
BROX	-0.0985078050184908	0.999794301936223
BRPF1	-0.169467292454831	0.977188208918686
BRPF3	-0.0924939457940899	0.986825013869525
BRS3	0.711151382484831	0.999928177629533
BRSK1	-0.0898617646170362	0.935441252244518
BRSK2	0.164271540754088	0.981577178983713
BRWD1	-0.0169851631547312	0.99518214871883
BRWD1-IT2	0.486794126335421	0.994719857938175
BRWD3	-0.00345608608400643	0.928583821254322
BSCL2	0.251614630417736	0.99087952697995
BSDC1	-0.0634515202957312	0.998559931423026
BSG	0.386082309369083	0.473901637022681
BSN	0.275476247522738	0.637711849372191
BSN-DT	0.611947572581815	0.959728174018095
BSND	-1.35477131121803	0.924722512740105
BSPRY	-0.305903939767098	0.743961149190818
BST1	0.640384087707711	0.94737695283861
BST2	-0.646190030069064	0.00477967129603786
BTAF1	0.146538902012277	0.992065012781798
BTBD1	0.080062811383456	0.838678507398717
BTBD10	-0.116802515660355	0.976092902425838
BTBD10P2	0.0134984059633967	1
BTBD16	0.972646322990641	0.907801477486041
BTBD17	1.31034999498501	4.29522043418407e-09
BTBD19	0.711643060423448	0.0880573194701754
BTBD2	-0.173341631497083	0.931003933593197
BTBD3	-0.139115371248386	0.600250817659615
BTBD6	0.193450479550662	0.94031632450159
BTBD7	-0.187707253010274	0.804974645453792
BTBD8	0.43041701779255	0.864509013470688
BTBD9	-0.132485196531745	0.996745770544462
BTC	-0.52055226329069	0.946664668792382
BTD	-0.00672289467642148	0.994239584532191
BTF3	-0.178008194121332	0.958194149995345
BTF3-DT	0.614621194999067	0.840658822546775
BTF3L4	-0.186317577811044	0.952254911473588
BTF3L4P1	-0.0648511443499676	1
BTF3L4P2	-0.0235669975926779	0.999996506793665
BTF3P14	0.585658307176082	0.99990921092913
BTF3P5	-0.562290060857449	0.999638997457877
BTF3P6	-0.0597289773649296	1
BTG1	0.154989954450811	0.877820267690187
BTG1-DT	0.211691214162973	0.911483629486453
BTG1P1	-0.397214721252361	1
BTG2	0.608773776965141	0.0218432580472098
BTG2-DT	0.954141104259184	0.992394143516627
BTG3	0.273924876858079	0.632581650505281
BTK	1.70144264387736	0.094582573518067
BTN1A1	-0.53095331533515	0.508045334358488
BTN2A1	0.0104884611572728	0.999879448328018
BTN2A2	0.589237136364305	0.34725809517948
BTN2A3P	0.470244943898928	0.977732969547315
BTN3A1	0.48328785881187	0.750400686609868
BTN3A2	0.787763873888052	0.50505569431448
BTN3A3	0.689681647864736	0.385275718802605
BTNL3	4.78633970358767	0.000162172694369586
BTNL8	3.55378900499408	0.0116852743981604
BTNL9	0.194119035029614	0.586320787981206
BTRC	-0.116812036329227	0.992063078925706
BUB1	-0.317606928193951	0.106407512378377
BUB1B	-0.383841086309546	0.278656408596221
BUB3	-0.21805435520358	0.906008262238543
BUD13	-0.295574190053428	0.914925374345836
BUD23	0.145568969667859	0.992957326535012
BUD31	0.0217453857059435	0.986546965272319
BUD31P2	0.145228688781973	0.999516882088244
BVES	1.17538362588036	0.000984498120879739
BX255923.3	-0.0597289773649296	1
BYSL	-0.182951859103616	0.905253672994922
BZW1	-0.0677375867135431	0.995342055274175
BZW1P2	0.226991124935239	0.991192583848157
BZW2	-0.159905395953288	0.7743321623577
C10orf143	-0.133317282805773	0.998448359037324
C10orf53	0.470135511317535	1
C10orf67	-1.12922438612341	0.891435717254903
C10orf82	-0.297248575475609	0.797021955310646
C10orf88	-0.0846475716254676	0.998088570906291
C10orf88B	0.917175866992198	0.926886337926317
C10orf90	0.113299564114566	1
C10orf95	0.303974617501161	0.978469708285148
C10orf99	-0.0415267072382991	1
C11orf1	-0.0947223427911835	0.929128246894176
C11orf16	-0.78567757875453	0.393437724094005
C11orf21	0.328225991737243	0.144289862598332
C11orf24	0.271116783928477	0.731561178583929
C11orf52	-0.229051105160447	0.915761181910164
C11orf54	-0.161943728313626	0.968074073084937
C11orf58	-0.105768478547759	0.994758226449728
C11orf65	0.386988959526346	0.999999998905188
C11orf68	-0.150850698841902	0.972804424165931
C11orf71	0.0238889595995941	0.88655124033783
C11orf80	0.259543727162224	0.959014825614042
C11orf86	0.935148855650032	0.802657835829423
C11orf87	0.209049340584427	0.0137390232585695
C11orf91	0.0922709933807116	1
C11orf94	-0.406768333990557	0.993447662045045
C11orf96	2.35319073541035	0.0218844461481639
C11orf98	0.0922709933807116	1
C12orf29	-0.198149837892797	0.985193119434527
C12orf4	-0.0844413125828326	0.999928928271159
C12orf42	0.786482893203985	0.580345931309981
C12orf43	-0.162676323445614	0.988848474797631
C12orf50	-0.0597289773649296	1
C12orf54	-0.0622900608574486	1
C12orf56	-2.70320760771202	0.101940805471378
C12orf57	0.504131155757607	0.0240184302797252
C12orf60	-0.434814146070355	0.977448770732026
C12orf71	0.23019118950313	1
C12orf73	0.0154678846661984	0.961860214818627
C12orf75	0.46306618798202	0.0433857591426753
C12orf76	0.0402902320054555	0.773744407040267
C14orf119	-0.060431465875722	0.880871562327765
C14orf132	0.0897012375175826	0.831086211978925
C14orf178	-0.374860040571633	0.999996378345692
C14orf28	0.345206898549769	0.904884933981688
C14orf39	-0.247620060064092	0.887200399456897
C14orf93	-0.538705638845388	0.170574182196525
C15orf32	1.09227099338071	0.958542270700085
C15orf39	-0.250122261664864	0.737213000846881
C15orf40	-0.197959937987062	0.980575322752589
C15orf48	0.112840884269759	0.882922300830492
C15orf61	-0.18446088178624	0.991129576093823
C15orf62	-0.393107099262602	0.918090625256351
C16orf46	-0.589498551395892	0.832299168379205
C16orf54	-0.0395746799417218	0.999609441605197
C16orf72	-0.287647327420572	0.822873143224753
C16orf74	0.082671322509872	0.8441433839322
C16orf86	0.113651863836798	0.993884800412408
C16orf87	-0.132745472831823	0.998288852189197
C16orf89	0.841807766413349	0.78603928623376
C16orf91	-0.131528099418202	0.998728639665946
C16orf95	0.277638032857487	0.99011580626356
C16orf95-DT	0.233819755111291	0.999998820377777
C16orf96	0.540497729217136	0.884537463713709
C17orf100	0.107119181235746	0.958764205312846
[truncated: 18,389 more rows]
