# Supplementary material for: DEC1 regulates human β cell functional maturation and circadian rhythm
Source: Cell Rep. Author manuscript; Available in PMC 2026 Feb 13. (PMC12904728; doi:10.1016/j.celrep.2025.116666)
Supplement: 3 [file NIHMS2132754-supplement-3.csv]

NAME	NES	NOM.p.val
GOBP_10_FORMYLTETRAHYDROFOLATE_METABOLIC_PROCESS	0.9953342	0.5545614
GOBP_2_OXOGLUTARATE_METABOLIC_PROCESS	0.92515504	0.5940396
GOBP_2FE_2S_CLUSTER_ASSEMBLY	0.6359931	0.884579
GOBP_3_PHOSPHOADENOSINE_5_PHOSPHOSULFATE_METABOLIC_PROCESS	1.355778	0.11352746
GOBP_3_UTR_MEDIATED_MRNA_DESTABILIZATION	-0.91438097	0.57706016
GOBP_3_UTR_MEDIATED_MRNA_STABILIZATION	-0.98341185	0.516466
GOBP_5_PHOSPHORIBOSE_1_DIPHOSPHATE_METABOLIC_PROCESS	0.7866681	0.772326
GOBP_5S_CLASS_RRNA_TRANSCRIPTION_BY_RNA_POLYMERASE_III	-0.99856126	0.5422241
GOBP_7_METHYLGUANOSINE_CAP_HYPERMETHYLATION	-1.0359306	0.50782305
GOBP_7_METHYLGUANOSINE_RNA_CAPPING	-1.0423096	0.4792675
GOBP_ABSCISSION	1.2293801	0.24302636
GOBP_ACETATE_ESTER_TRANSPORT	-1.3895835	0.051106974
GOBP_ACETYL_COA_BIOSYNTHETIC_PROCESS	1.0365341	0.46370968
GOBP_ACETYL_COA_BIOSYNTHETIC_PROCESS_FROM_PYRUVATE	1.1273476	0.37861508
GOBP_ACETYL_COA_METABOLIC_PROCESS	1.2973473	0.14448752
GOBP_ACID_SECRETION	1.3665675	0.08635098
GOBP_ACIDIC_AMINO_ACID_TRANSPORT	0.97881985	0.5217025
GOBP_ACINAR_CELL_DIFFERENTIATION	-1.3546087	0.07274969
GOBP_ACROSOMAL_VESICLE_EXOCYTOSIS	1.1333665	0.37360093
GOBP_ACROSOME_ASSEMBLY	1.3430396	0.12057762
GOBP_ACROSOME_REACTION	-0.7451045	0.81371117
GOBP_ACTIN_CROSSLINK_FORMATION	-1.3728224	0.08574717
GOBP_ACTIN_CYTOSKELETON_REORGANIZATION	-1.0922784	0.34005967
GOBP_ACTIN_FILAMENT_BASED_MOVEMENT	1.0770798	0.32570627
GOBP_ACTIN_FILAMENT_BASED_PROCESS	-1.11273	0.19530211
GOBP_ACTIN_FILAMENT_BASED_TRANSPORT	0.6824091	0.8793651
GOBP_ACTIN_FILAMENT_BUNDLE_ORGANIZATION	-1.2436887	0.12837493
GOBP_ACTIN_FILAMENT_DEPOLYMERIZATION	0.8084735	0.7439548
GOBP_ACTIN_FILAMENT_NETWORK_FORMATION	-1.2011849	0.28138778
GOBP_ACTIN_FILAMENT_ORGANIZATION	-1.0528529	0.33354154
GOBP_ACTIN_FILAMENT_POLYMERIZATION	-0.968016	0.5113324
GOBP_ACTIN_FILAMENT_REORGANIZATION	-1.2646687	0.21720338
GOBP_ACTIN_FILAMENT_SEVERING	-0.762769	0.77015513
GOBP_ACTIN_MEDIATED_CELL_CONTRACTION	1.1055496	0.29970053
GOBP_ACTIN_MODIFICATION	1.1155075	0.40673426
GOBP_ACTIN_MYOSIN_FILAMENT_SLIDING	1.2650603	0.19945584
GOBP_ACTIN_NUCLEATION	0.6352462	0.961315
GOBP_ACTIN_POLYMERIZATION_DEPENDENT_CELL_MOTILITY	-1.085116	0.43541577
GOBP_ACTIN_POLYMERIZATION_OR_DEPOLYMERIZATION	-0.9033214	0.6357447
GOBP_ACTION_POTENTIAL	-0.8311903	0.756785
GOBP_ACTIVATED_T_CELL_PROLIFERATION	-0.76663524	0.7809524
GOBP_ACTIVATION_INDUCED_CELL_DEATH_OF_T_CELLS	1.1405685	0.37251243
GOBP_ACTIVATION_OF_ADENYLATE_CYCLASE_ACTIVITY	-1.3224409	0.15481448
GOBP_ACTIVATION_OF_CYSTEINE_TYPE_ENDOPEPTIDASE_ACTIVITY	0.5571278	0.95771897
GOBP_ACTIVATION_OF_CYSTEINE_TYPE_ENDOPEPTIDASE_ACTIVITY_INVOLVED_IN_APOPTOTIC_PROCESS	-1.4412329	0.02757386
GOBP_ACTIVATION_OF_CYSTEINE_TYPE_ENDOPEPTIDASE_ACTIVITY_INVOLVED_IN_APOPTOTIC_PROCESS_BY_CYTOCHROME_C	1.0214713	0.5245334
GOBP_ACTIVATION_OF_GTPASE_ACTIVITY	-1.202914	0.19142313
GOBP_ACTIVATION_OF_IMMUNE_RESPONSE	-0.97913915	0.4716573
GOBP_ACTIVATION_OF_INNATE_IMMUNE_RESPONSE	-1.3725797	0.046308726
GOBP_ACTIVATION_OF_JANUS_KINASE_ACTIVITY	-1.4123287	0.05779599
GOBP_ACTIVATION_OF_NF_KAPPAB_INDUCING_KINASE_ACTIVITY	-1.2194841	0.26701456
GOBP_ACTIVATION_OF_PHOSPHOLIPASE_C_ACTIVITY	0.7678297	0.7599928
GOBP_ACTIVATION_OF_PHOSPHOLIPASE_D_ACTIVITY	0.8922554	0.66910774
GOBP_ACTIVATION_OF_PROTEIN_KINASE_ACTIVITY	-1.1459705	0.2538028
GOBP_ACTIVATION_OF_PROTEIN_KINASE_B_ACTIVITY	-1.3581779	0.08156094
GOBP_ACTIVATION_OF_STORE_OPERATED_CALCIUM_CHANNEL_ACTIVITY	1.0827274	0.45914844
GOBP_ACTIVATION_OF_TRANSMEMBRANE_RECEPTOR_PROTEIN_TYROSINE_KINASE_ACTIVITY	1.1191409	0.3955709
GOBP_ACTIVIN_RECEPTOR_SIGNALING_PATHWAY	-0.9710019	0.5322759
GOBP_ACTOMYOSIN_CONTRACTILE_RING_ORGANIZATION	-1.0694803	0.44822484
GOBP_ACTOMYOSIN_STRUCTURE_ORGANIZATION	-1.0295246	0.3996996
GOBP_ACUTE_INFLAMMATORY_RESPONSE	-1.000347	0.46123418
GOBP_ACUTE_INFLAMMATORY_RESPONSE_TO_ANTIGENIC_STIMULUS	-0.9719769	0.5356183
GOBP_ACUTE_PHASE_RESPONSE	0.9691362	0.5496961
GOBP_ACYLGLYCEROL_HOMEOSTASIS	1.3496373	0.102065615
GOBP_ACYLGLYCEROL_TRANSPORT	-1.035824	0.5092502
GOBP_ADAPTATION_OF_SIGNALING_PATHWAY	1.1145079	0.3824613
GOBP_ADAPTIVE_IMMUNE_RESPONSE	-0.888144	0.70350623
GOBP_ADAPTIVE_IMMUNE_RESPONSE_BASED_ON_SOMATIC_RECOMBINATION_OF_IMMUNE_RECEPTORS_BUILT_FROM_IMMUNOGLOBULIN_SUPERFAMILY_DOMAINS	-0.94227666	0.5632336
GOBP_ADAPTIVE_THERMOGENESIS	1.1835304	0.21669295
GOBP_ADENINE_TRANSPORT	1.0230657	0.5181436
GOBP_ADENOHYPOPHYSIS_DEVELOPMENT	-1.0098724	0.5065157
GOBP_ADENOSINE_METABOLIC_PROCESS	-1.2837806	0.16091052
GOBP_ADENOSINE_TO_INOSINE_EDITING	-1.0177494	0.51986754
GOBP_ADENYLATE_CYCLASE_ACTIVATING_ADRENERGIC_RECEPTOR_SIGNALING_PATHWAY	0.8356004	0.6863173
GOBP_ADENYLATE_CYCLASE_ACTIVATING_ADRENERGIC_RECEPTOR_SIGNALING_PATHWAY_INVOLVED_IN_HEART_PROCESS	1.341856	0.10387626
GOBP_ADENYLATE_CYCLASE_ACTIVATING_DOPAMINE_RECEPTOR_SIGNALING_PATHWAY	-1.2215596	0.24155995
GOBP_ADENYLATE_CYCLASE_ACTIVATING_G_PROTEIN_COUPLED_RECEPTOR_SIGNALING_PATHWAY	-0.8778777	0.6622293
GOBP_ADENYLATE_CYCLASE_INHIBITING_DOPAMINE_RECEPTOR_SIGNALING_PATHWAY	-1.4079528	0.024154589
GOBP_ADENYLATE_CYCLASE_INHIBITING_G_PROTEIN_COUPLED_GLUTAMATE_RECEPTOR_SIGNALING_PATHWAY	-1.0289937	0.5194374
GOBP_ADENYLATE_CYCLASE_INHIBITING_G_PROTEIN_COUPLED_RECEPTOR_SIGNALING_PATHWAY	-0.8432696	0.7059452
GOBP_ADENYLATE_CYCLASE_INHIBITING_SEROTONIN_RECEPTOR_SIGNALING_PATHWAY	1.3340678	0.09885058
GOBP_ADENYLATE_CYCLASE_MODULATING_G_PROTEIN_COUPLED_RECEPTOR_SIGNALING_PATHWAY	0.89655036	0.63424677
GOBP_ADHERENS_JUNCTION_ASSEMBLY	-0.63865495	0.894453
GOBP_ADHERENS_JUNCTION_MAINTENANCE	-1.2800157	0.19059561
GOBP_ADHERENS_JUNCTION_ORGANIZATION	0.8587803	0.6774878
GOBP_ADHESION_OF_SYMBIONT_TO_HOST	0.92042434	0.60486716
GOBP_ADHESION_OF_SYMBIONT_TO_HOST_CELL	0.9564431	0.58931893
GOBP_ADIPONECTIN_ACTIVATED_SIGNALING_PATHWAY	1.4146404	0.008693973
GOBP_ADIPOSE_TISSUE_DEVELOPMENT	1.316298	0.120732725
GOBP_ADP_BIOSYNTHETIC_PROCESS	-0.9767229	0.5703011
GOBP_ADP_METABOLIC_PROCESS	-0.9470239	0.5227083
GOBP_ADP_TRANSPORT	1.2792909	0.19311771
GOBP_ADRENAL_GLAND_DEVELOPMENT	1.3583627	0.09787384
GOBP_ADRENERGIC_RECEPTOR_SIGNALING_PATHWAY	0.8430435	0.6785146
GOBP_ADULT_BEHAVIOR	1.0181322	0.44628468
GOBP_ADULT_HEART_DEVELOPMENT	1.1805876	0.31081593
GOBP_ADULT_LOCOMOTORY_BEHAVIOR	1.0321716	0.45081443
GOBP_AEROBIC_RESPIRATION	0.5345432	0.99985933
GOBP_AGGREPHAGY	-1.2599316	0.18915802
GOBP_AGGRESOME_ASSEMBLY	0.9276193	0.6332552
GOBP_AGING	1.1571158	0.24868113
GOBP_ALANINE_TRANSPORT	1.1755991	0.3158472
GOBP_ALCOHOL_BIOSYNTHETIC_PROCESS	1.0926356	0.34568083
GOBP_ALCOHOL_CATABOLIC_PROCESS	0.95984125	0.5507719
GOBP_ALCOHOL_METABOLIC_PROCESS	1.3307859	0.051149882
GOBP_ALDEHYDE_BIOSYNTHETIC_PROCESS	-0.91267264	0.6130653
GOBP_ALDEHYDE_CATABOLIC_PROCESS	0.91948265	0.61488855
GOBP_ALDITOL_CATABOLIC_PROCESS	-1.2690771	0.18378484
GOBP_ALDITOL_METABOLIC_PROCESS	-1.1367316	0.3526752
GOBP_ALDITOL_PHOSPHATE_METABOLIC_PROCESS	0.8555152	0.6805272
GOBP_ALKALOID_METABOLIC_PROCESS	1.0214994	0.5147115
GOBP_ALLANTOIN_METABOLIC_PROCESS	-0.9770734	0.5817132
GOBP_ALPHA_AMINO_ACID_CATABOLIC_PROCESS	0.77438945	0.79891735
GOBP_ALPHA_AMINO_ACID_METABOLIC_PROCESS	1.0817484	0.2980488
GOBP_ALPHA_BETA_T_CELL_ACTIVATION	-1.0154499	0.4303731
GOBP_ALPHA_BETA_T_CELL_DIFFERENTIATION	1.1744726	0.24460317
GOBP_ALPHA_BETA_T_CELL_PROLIFERATION	-1.1136042	0.34557077
GOBP_ALPHA_KETOGLUTARATE_TRANSPORT	1.384472	0.01589857
GOBP_ALPHA_LINOLENIC_ACID_METABOLIC_PROCESS	1.2931042	0.16072546
GOBP_ALTERNATIVE_MRNA_SPLICING_VIA_SPLICEOSOME	-0.5799976	0.9917311
GOBP_AMACRINE_CELL_DIFFERENTIATION	-1.3881013	0.06365766
GOBP_AMEBOIDAL_TYPE_CELL_MIGRATION	1.2663132	0.08032787
GOBP_AMELOBLAST_DIFFERENTIATION	1.3217542	0.10999614
GOBP_AMELOGENESIS	-0.9990068	0.513148
GOBP_AMIDE_BIOSYNTHETIC_PROCESS	-0.9157405	0.70219845
GOBP_AMIDE_CATABOLIC_PROCESS	1.1372398	0.34640944
GOBP_AMIDE_TRANSPORT	1.2488078	0.112651646
GOBP_AMINE_BIOSYNTHETIC_PROCESS	1.2220646	0.24010372
GOBP_AMINE_CATABOLIC_PROCESS	0.89060503	0.63590175
GOBP_AMINE_METABOLIC_PROCESS	1.1958354	0.19067502
GOBP_AMINE_TRANSPORT	-0.83685386	0.70603085
GOBP_AMINO_ACID_ACTIVATION	-0.42959994	0.99927247
GOBP_AMINO_ACID_BETAINE_BIOSYNTHETIC_PROCESS	1.2028399	0.2896565
GOBP_AMINO_ACID_BETAINE_METABOLIC_PROCESS	1.4257208	0.03747577
GOBP_AMINO_ACID_BETAINE_TRANSPORT	1.1798546	0.30143338
GOBP_AMINO_ACID_BIOSYNTHETIC_PROCESS	1.2742174	0.14018692
GOBP_AMINO_ACID_CATABOLIC_PROCESS	0.79671985	0.77601844
GOBP_AMINO_ACID_IMPORT_ACROSS_PLASMA_MEMBRANE	1.0983255	0.3500555
GOBP_AMINO_ACID_METABOLIC_PROCESS	1.1534978	0.17613488
GOBP_AMINO_ACID_NEUROTRANSMITTER_REUPTAKE	1.0544249	0.47988507
GOBP_AMINO_ACID_SALVAGE	1.3662543	0.060004182
GOBP_AMINO_ACID_TRANSMEMBRANE_TRANSPORT	1.0156705	0.4259681
GOBP_AMINO_ACID_TRANSPORT	0.99449545	0.4894895
GOBP_AMINO_SUGAR_BIOSYNTHETIC_PROCESS	0.91840214	0.6154858
GOBP_AMINO_SUGAR_CATABOLIC_PROCESS	1.231804	0.24880207
GOBP_AMINO_SUGAR_METABOLIC_PROCESS	1.0082369	0.49654934
GOBP_AMINOACYL_TRNA_METABOLISM_INVOLVED_IN_TRANSLATIONAL_FIDELITY	1.4384148	0.02327044
GOBP_AMINOGLYCAN_BIOSYNTHETIC_PROCESS	-0.8244856	0.73235136
GOBP_AMINOGLYCAN_CATABOLIC_PROCESS	-0.7825405	0.7563966
GOBP_AMINOGLYCAN_METABOLIC_PROCESS	1.1148312	0.3132087
GOBP_AMINOGLYCOSIDE_ANTIBIOTIC_METABOLIC_PROCESS	1.4213978	0.02132521
GOBP_AMINOPHOSPHOLIPID_TRANSLOCATION	-0.9594552	0.5766871
GOBP_AMINOPHOSPHOLIPID_TRANSPORT	-1.0335678	0.4934322
GOBP_AMMONIUM_ION_METABOLIC_PROCESS	1.3180251	0.13876843
GOBP_AMMONIUM_TRANSMEMBRANE_TRANSPORT	1.2495292	0.22989151
GOBP_AMP_BIOSYNTHETIC_PROCESS	-1.1222167	0.37290034
GOBP_AMP_METABOLIC_PROCESS	-0.984909	0.5156368
GOBP_AMP_SALVAGE	-1.2164879	0.2527385
GOBP_AMPA_GLUTAMATE_RECEPTOR_CLUSTERING	0.96730036	0.56967556
GOBP_AMYLIN_RECEPTOR_SIGNALING_PATHWAY	1.30146	0.14785172
GOBP_AMYLOID_BETA_CLEARANCE	-1.546376	0.013188884
GOBP_AMYLOID_BETA_CLEARANCE_BY_CELLULAR_CATABOLIC_PROCESS	1.2329173	0.23397635
GOBP_AMYLOID_BETA_CLEARANCE_BY_TRANSCYTOSIS	0.6548445	0.85735965
GOBP_AMYLOID_BETA_METABOLIC_PROCESS	-1.0802327	0.37174654
GOBP_AMYLOID_FIBRIL_FORMATION	-0.79976946	0.7318182
GOBP_AMYLOID_PRECURSOR_PROTEIN_BIOSYNTHETIC_PROCESS	1.0803001	0.42590243
GOBP_AMYLOID_PRECURSOR_PROTEIN_CATABOLIC_PROCESS	-1.0431206	0.42166728
GOBP_AMYLOID_PRECURSOR_PROTEIN_METABOLIC_PROCESS	-1.1388252	0.29137778
GOBP_ANAGEN	-1.1325756	0.38334927
GOBP_ANAPHASE_PROMOTING_COMPLEX_DEPENDENT_CATABOLIC_PROCESS	-0.7268464	0.8149597
GOBP_ANATOMICAL_STRUCTURE_ARRANGEMENT	-1.306089	0.13997696
GOBP_ANATOMICAL_STRUCTURE_FORMATION_INVOLVED_IN_MORPHOGENESIS	1.22084	0.068123534
GOBP_ANATOMICAL_STRUCTURE_MATURATION	0.98687226	0.4604228
GOBP_ANATOMICAL_STRUCTURE_REGRESSION	1.3213673	0.15311356
GOBP_ANDROGEN_BIOSYNTHETIC_PROCESS	-0.84566987	0.7068715
GOBP_ANDROGEN_METABOLIC_PROCESS	1.0433887	0.45540324
GOBP_ANDROGEN_RECEPTOR_SIGNALING_PATHWAY	-1.1830689	0.25525132
GOBP_ANGIOGENESIS_INVOLVED_IN_CORONARY_VASCULAR_MORPHOGENESIS	1.385991	0.030667702
GOBP_ANGIOGENESIS_INVOLVED_IN_WOUND_HEALING	1.2909311	0.18028718
GOBP_ANGIOTENSIN_ACTIVATED_SIGNALING_PATHWAY	1.0645574	0.44988906
GOBP_ANIMAL_ORGAN_FORMATION	1.3232404	0.10965928
GOBP_ANIMAL_ORGAN_MATURATION	0.9399603	0.5748818
GOBP_ANIMAL_ORGAN_MORPHOGENESIS	1.2929713	0.02773957
GOBP_ANIMAL_ORGAN_REGENERATION	-1.0537944	0.4021838
GOBP_ANOIKIS	1.1429732	0.33639994
GOBP_ANTERIOR_COMMISSURE_MORPHOGENESIS	-1.2301941	0.22589642
GOBP_ANTERIOR_HEAD_DEVELOPMENT	-1.300813	0.15273958
GOBP_ANTERIOR_POSTERIOR_AXIS_SPECIFICATION	0.9852728	0.5164046
GOBP_ANTERIOR_POSTERIOR_AXON_GUIDANCE	-1.3149763	0.14726242
GOBP_ANTERIOR_POSTERIOR_PATTERN_SPECIFICATION	1.0789602	0.35731867
GOBP_ANTEROGRADE_AXONAL_TRANSPORT	1.0511757	0.39761168
GOBP_ANTEROGRADE_AXONAL_TRANSPORT_OF_MITOCHONDRION	-1.0227749	0.5213013
GOBP_ANTEROGRADE_DENDRITIC_TRANSPORT	1.2888272	0.18505271
GOBP_ANTEROGRADE_DENDRITIC_TRANSPORT_OF_NEUROTRANSMITTER_RECEPTOR_COMPLEX	1.2811652	0.16605023
GOBP_ANTEROGRADE_NEURONAL_DENSE_CORE_VESICLE_TRANSPORT	-0.98943585	0.55741125
GOBP_ANTIBACTERIAL_HUMORAL_RESPONSE	1.3599195	0.101330064
GOBP_ANTIFUNGAL_INNATE_IMMUNE_RESPONSE	1.1035317	0.4101928
GOBP_ANTIGEN_PROCESSING_AND_PRESENTATION	-0.6675879	0.93189734
GOBP_ANTIGEN_PROCESSING_AND_PRESENTATION_OF_ENDOGENOUS_ANTIGEN	1.1881548	0.27802786
GOBP_ANTIGEN_PROCESSING_AND_PRESENTATION_OF_ENDOGENOUS_PEPTIDE_ANTIGEN	1.1929744	0.27526882
GOBP_ANTIGEN_PROCESSING_AND_PRESENTATION_OF_EXOGENOUS_ANTIGEN	1.229204	0.22433954
GOBP_ANTIGEN_PROCESSING_AND_PRESENTATION_OF_EXOGENOUS_PEPTIDE_ANTIGEN	1.2394968	0.21164711
GOBP_ANTIGEN_PROCESSING_AND_PRESENTATION_OF_EXOGENOUS_PEPTIDE_ANTIGEN_VIA_MHC_CLASS_II	1.2501425	0.20831539
GOBP_ANTIGEN_PROCESSING_AND_PRESENTATION_OF_PEPTIDE_ANTIGEN	0.8344294	0.71044445
GOBP_ANTIGEN_PROCESSING_AND_PRESENTATION_OF_PEPTIDE_ANTIGEN_VIA_MHC_CLASS_I	1.0963258	0.36671802
GOBP_ANTIGEN_PROCESSING_AND_PRESENTATION_OF_PEPTIDE_ANTIGEN_VIA_MHC_CLASS_IB	1.2586622	0.21522419
GOBP_ANTIGEN_PROCESSING_AND_PRESENTATION_OF_PEPTIDE_OR_POLYSACCHARIDE_ANTIGEN_VIA_MHC_CLASS_II	1.2381504	0.21395151
GOBP_ANTIGEN_PROCESSING_AND_PRESENTATION_VIA_MHC_CLASS_IB	1.2583631	0.19910657
GOBP_ANTIGEN_RECEPTOR_MEDIATED_SIGNALING_PATHWAY	0.8880868	0.64787483
GOBP_ANTIMICROBIAL_HUMORAL_IMMUNE_RESPONSE_MEDIATED_BY_ANTIMICROBIAL_PEPTIDE	-1.1566323	0.29439428
GOBP_ANTIMICROBIAL_HUMORAL_RESPONSE	0.8265255	0.7216032
GOBP_ANTIVIRAL_INNATE_IMMUNE_RESPONSE	-1.3118428	0.15716521
GOBP_ANTRAL_OVARIAN_FOLLICLE_GROWTH	-1.3284572	0.12756506
GOBP_AORTA_DEVELOPMENT	1.3079157	0.13608986
GOBP_AORTA_MORPHOGENESIS	1.2809964	0.17936371
GOBP_AORTIC_VALVE_MORPHOGENESIS	-1.0222815	0.4580657
GOBP_APICAL_JUNCTION_ASSEMBLY	0.7231908	0.89992005
GOBP_APICAL_PROTEIN_LOCALIZATION	-1.0204487	0.5025496
GOBP_APOLIPOPROTEIN_A_I_MEDIATED_SIGNALING_PATHWAY	1.0604361	0.48089108
GOBP_APOPTOTIC_CELL_CLEARANCE	-1.1113455	0.3386053
GOBP_APOPTOTIC_CHROMOSOME_CONDENSATION	-1.1639724	0.32243472
GOBP_APOPTOTIC_DNA_FRAGMENTATION	0.57776314	0.9378856
GOBP_APOPTOTIC_MITOCHONDRIAL_CHANGES	1.4310958	0.03461006
GOBP_APOPTOTIC_PROCESS_INVOLVED_IN_DEVELOPMENT	-1.0138068	0.46841323
GOBP_APOPTOTIC_PROCESS_INVOLVED_IN_HEART_MORPHOGENESIS	-1.1930867	0.2878523
GOBP_APOPTOTIC_PROCESS_INVOLVED_IN_MORPHOGENESIS	-1.0219697	0.48333332
GOBP_APOPTOTIC_SIGNALING_PATHWAY	1.2098821	0.116
GOBP_APPENDAGE_DEVELOPMENT	1.3908162	0.041684948
GOBP_APPENDAGE_MORPHOGENESIS	1.4112126	0.037887827
GOBP_ARACHIDONIC_ACID_METABOLIC_PROCESS	1.4329598	0.039864864
GOBP_ARACHIDONIC_ACID_SECRETION	1.4267571	0.041260846
GOBP_ARF_PROTEIN_SIGNAL_TRANSDUCTION	0.9661892	0.5505214
GOBP_ARGININE_CATABOLIC_PROCESS	-1.059719	0.45295727
GOBP_ARGININE_METABOLIC_PROCESS	0.8196562	0.710885
GOBP_AROMATIC_AMINO_ACID_FAMILY_CATABOLIC_PROCESS	1.0833173	0.43735325
GOBP_AROMATIC_AMINO_ACID_METABOLIC_PROCESS	1.304939	0.14257854
GOBP_AROMATIC_AMINO_ACID_TRANSPORT	1.246774	0.23788384
GOBP_ARP2_3_COMPLEX_MEDIATED_ACTIN_NUCLEATION	0.67786103	0.92954594
GOBP_ARTERIAL_ENDOTHELIAL_CELL_DIFFERENTIATION	-1.29109	0.1386442
GOBP_ARTERY_DEVELOPMENT	1.2963623	0.12098009
GOBP_ARTERY_MORPHOGENESIS	1.2798336	0.14524606
GOBP_ASCENDING_AORTA_DEVELOPMENT	1.0192811	0.52507836
GOBP_ASPARAGINE_METABOLIC_PROCESS	1.1907209	0.30964562
GOBP_ASPARTATE_FAMILY_AMINO_ACID_BIOSYNTHETIC_PROCESS	1.4769489	0.013894827
GOBP_ASPARTATE_FAMILY_AMINO_ACID_CATABOLIC_PROCESS	-0.99388194	0.5330547
GOBP_ASPARTATE_FAMILY_AMINO_ACID_METABOLIC_PROCESS	1.3963082	0.0648855
GOBP_ASPARTATE_TRANSMEMBRANE_TRANSPORT	-1.182221	0.2904003
GOBP_ASSOCIATIVE_LEARNING	-1.178555	0.23723318
GOBP_ASTRAL_MICROTUBULE_ORGANIZATION	-1.0811393	0.43609455
GOBP_ASTROCYTE_ACTIVATION	-1.1918017	0.28822967
GOBP_ASTROCYTE_CELL_MIGRATION	-1.3117278	0.14125933
GOBP_ASTROCYTE_DEVELOPMENT	1.2710545	0.19126531
GOBP_ASTROCYTE_DIFFERENTIATION	-0.8338904	0.72065645
GOBP_ASYMMETRIC_CELL_DIVISION	-1.2240345	0.25220263
GOBP_ASYMMETRIC_NEUROBLAST_DIVISION	-1.2678778	0.19904226
GOBP_ATF6_MEDIATED_UNFOLDED_PROTEIN_RESPONSE	0.76897407	0.76730025
GOBP_ATP_BIOSYNTHETIC_PROCESS	1.1624303	0.2274609
GOBP_ATP_METABOLIC_PROCESS	1.2446704	0.10217501
GOBP_ATP_SYNTHESIS_COUPLED_ELECTRON_TRANSPORT	0.6696234	0.98469865
GOBP_ATP_TRANSPORT	1.3182625	0.15898876
GOBP_ATRIAL_CARDIAC_MUSCLE_CELL_MEMBRANE_REPOLARIZATION	-1.2218969	0.25879657
GOBP_ATRIAL_CARDIAC_MUSCLE_CELL_TO_AV_NODE_CELL_SIGNALING	-1.1510402	0.33025506
GOBP_ATRIAL_CARDIAC_MUSCLE_TISSUE_DEVELOPMENT	1.3589716	0.10879587
GOBP_ATRIAL_SEPTUM_DEVELOPMENT	-0.8874862	0.64293915
GOBP_ATRIAL_SEPTUM_MORPHOGENESIS	-0.8937094	0.64285713
GOBP_ATRIOVENTRICULAR_CANAL_DEVELOPMENT	1.2959964	0.17365925
GOBP_ATRIOVENTRICULAR_NODE_DEVELOPMENT	-0.8870646	0.67275584
GOBP_ATRIOVENTRICULAR_VALVE_DEVELOPMENT	-1.046165	0.4530846
GOBP_ATRIOVENTRICULAR_VALVE_FORMATION	-1.1702471	0.32410455
GOBP_ATTACHMENT_OF_GPI_ANCHOR_TO_PROTEIN	-1.0026786	0.5296957
GOBP_ATTACHMENT_OF_MITOTIC_SPINDLE_MICROTUBULES_TO_KINETOCHORE	-1.0592066	0.4197757
GOBP_ATTACHMENT_OF_SPINDLE_MICROTUBULES_TO_KINETOCHORE	-1.0681164	0.38188586
GOBP_AUDITORY_RECEPTOR_CELL_DEVELOPMENT	0.9528028	0.5565651
GOBP_AUDITORY_RECEPTOR_CELL_MORPHOGENESIS	1.0663998	0.4449129
GOBP_AUTOCRINE_SIGNALING	1.2816007	0.17352997
GOBP_AUTONOMIC_NERVOUS_SYSTEM_DEVELOPMENT	1.0541033	0.4333844
GOBP_AUTOPHAGIC_CELL_DEATH	-0.82832766	0.71578723
GOBP_AUTOPHAGOSOME_LYSOSOME_FUSION	1.409114	0.027986633
GOBP_AUTOPHAGOSOME_MATURATION	1.4888219	0.0190433
GOBP_AUTOPHAGOSOME_MEMBRANE_DOCKING	-0.99039364	0.54080135
GOBP_AUTOPHAGOSOME_ORGANIZATION	0.87800807	0.66342276
GOBP_AUTOPHAGY_OF_MITOCHONDRION	0.81531996	0.7499227
GOBP_AUTOPHAGY_OF_NUCLEUS	0.7003198	0.8481333
GOBP_AUTOPHAGY_OF_PEROXISOME	0.5440506	0.9467995
GOBP_AV_NODE_CELL_TO_BUNDLE_OF_HIS_CELL_COMMUNICATION	-1.2306038	0.247261
GOBP_AV_NODE_CELL_TO_BUNDLE_OF_HIS_CELL_SIGNALING	1.1570047	0.343361
GOBP_AXIAL_MESODERM_DEVELOPMENT	-1.3169167	0.13689862
GOBP_AXIS_ELONGATION	1.0795821	0.41908425
GOBP_AXIS_SPECIFICATION	0.83391553	0.7155713
GOBP_AXO_DENDRITIC_PROTEIN_TRANSPORT	-1.3345108	0.13189189
GOBP_AXO_DENDRITIC_TRANSPORT	1.0692873	0.3498177
GOBP_AXON_CHOICE_POINT_RECOGNITION	-0.6638024	0.8503272
GOBP_AXON_DEVELOPMENT	-1.4111389	0.011550901
GOBP_AXON_ENSHEATHMENT_IN_CENTRAL_NERVOUS_SYSTEM	-1.1843461	0.28266567
GOBP_AXON_EXTENSION	-1.41239	0.038181186
GOBP_AXONAL_FASCICULATION	-1.1225394	0.35464197
GOBP_AXONAL_TRANSPORT	1.0303679	0.41419587
GOBP_AXONAL_TRANSPORT_OF_MITOCHONDRION	1.2666171	0.20639288
GOBP_AXONEMAL_CENTRAL_APPARATUS_ASSEMBLY	-1.1287637	0.38283208
GOBP_AXONEMAL_DYNEIN_COMPLEX_ASSEMBLY	-0.95542216	0.5455382
GOBP_AXONEME_ASSEMBLY	-1.13206	0.29355693
GOBP_AXONOGENESIS_INVOLVED_IN_INNERVATION	1.0651832	0.46061414
GOBP_AZOLE_TRANSMEMBRANE_TRANSPORT	1.2279809	0.25220263
GOBP_B_CELL_ACTIVATION	-0.871502	0.7135322
GOBP_B_CELL_ACTIVATION_INVOLVED_IN_IMMUNE_RESPONSE	0.8561558	0.6882759
GOBP_B_CELL_APOPTOTIC_PROCESS	-1.1206918	0.35707608
GOBP_B_CELL_CHEMOTAXIS	-1.3084785	0.11771539
GOBP_B_CELL_DIFFERENTIATION	-0.9135495	0.60325146
GOBP_B_CELL_HOMEOSTASIS	0.7554421	0.8123909
GOBP_B_CELL_MEDIATED_IMMUNITY	-1.2023609	0.19988595
GOBP_B_CELL_PROLIFERATION	0.9004113	0.60723054
GOBP_B_CELL_RECEPTOR_SIGNALING_PATHWAY	-0.9897973	0.48133785
GOBP_BARBED_END_ACTIN_FILAMENT_CAPPING	0.62358934	0.92042077
GOBP_BASE_CONVERSION_OR_SUBSTITUTION_EDITING	-1.2806069	0.19075394
GOBP_BASE_EXCISION_REPAIR	-1.16914	0.2767387
GOBP_BASE_EXCISION_REPAIR_AP_SITE_FORMATION	-1.006019	0.520885
GOBP_BASE_EXCISION_REPAIR_GAP_FILLING	-0.9401668	0.58912504
GOBP_BASEMENT_MEMBRANE_ASSEMBLY	-1.0137382	0.5232961
GOBP_BASEMENT_MEMBRANE_ORGANIZATION	1.372725	0.07609823
GOBP_BASIC_AMINO_ACID_TRANSPORT	0.83164454	0.6858006
GOBP_BEHAVIOR	-0.93296176	0.6209739
GOBP_BEHAVIORAL_DEFENSE_RESPONSE	0.92776805	0.5840555
GOBP_BEHAVIORAL_RESPONSE_TO_COCAINE	-1.1089894	0.3899204
GOBP_BEHAVIORAL_RESPONSE_TO_ETHANOL	0.9431619	0.6016827
GOBP_BEHAVIORAL_RESPONSE_TO_NICOTINE	-1.3858148	0.07338676
GOBP_BEHAVIORAL_RESPONSE_TO_PAIN	1.2924137	0.18515123
GOBP_BENZENE_CONTAINING_COMPOUND_METABOLIC_PROCESS	1.3656185	0.08192151
GOBP_BERGMANN_GLIAL_CELL_DIFFERENTIATION	-1.2874508	0.14845832
GOBP_BICARBONATE_TRANSPORT	-0.88975686	0.6202706
GOBP_BILE_ACID_AND_BILE_SALT_TRANSPORT	1.0416353	0.4660804
GOBP_BILE_ACID_BIOSYNTHETIC_PROCESS	1.2431128	0.22353761
GOBP_BILE_ACID_METABOLIC_PROCESS	1.168839	0.2955163
GOBP_BILE_ACID_SECRETION	1.3613704	0.07486119
GOBP_BILE_ACID_SIGNALING_PATHWAY	1.2395782	0.23235478
GOBP_BINDING_OF_SPERM_TO_ZONA_PELLUCIDA	0.7908224	0.7352941
GOBP_BIOGENIC_AMINE_METABOLIC_PROCESS	1.1311994	0.269497
GOBP_BIOLOGICAL_PHASE	-1.2844733	0.16408968
GOBP_BIOLOGICAL_PROCESS_INVOLVED_IN_INTERACTION_WITH_HOST	-1.1580863	0.20310982
GOBP_BIOLOGICAL_PROCESS_INVOLVED_IN_INTERACTION_WITH_SYMBIONT	-0.9985372	0.45141587
GOBP_BIOLOGICAL_PROCESS_INVOLVED_IN_INTRASPECIES_INTERACTION_BETWEEN_ORGANISMS	1.067278	0.38565806
GOBP_BIOLOGICAL_PROCESS_INVOLVED_IN_SYMBIOTIC_INTERACTION	-1.1403522	0.2019084
GOBP_BIOMINERAL_TISSUE_DEVELOPMENT	1.406216	0.03822028
GOBP_BLASTOCYST_DEVELOPMENT	-1.0318333	0.39918652
GOBP_BLASTOCYST_FORMATION	-1.038401	0.4188304
GOBP_BLASTOCYST_GROWTH	-1.2801275	0.16635479
GOBP_BLASTODERM_SEGMENTATION	-1.262744	0.19123277
GOBP_BLEB_ASSEMBLY	1.2818413	0.1953514
GOBP_BLOOD_COAGULATION_FIBRIN_CLOT_FORMATION	1.2721064	0.19807479
GOBP_BLOOD_COAGULATION_INTRINSIC_PATHWAY	0.81967455	0.73188406
GOBP_BLOOD_VESSEL_ENDOTHELIAL_CELL_DIFFERENTIATION	1.0423584	0.47974098
GOBP_BLOOD_VESSEL_ENDOTHELIAL_CELL_MIGRATION	1.2318621	0.17294136
GOBP_BLOOD_VESSEL_ENDOTHELIAL_CELL_PROLIFERATION_INVOLVED_IN_SPROUTING_ANGIOGENESIS	-0.8319458	0.69189817
GOBP_BLOOD_VESSEL_MATURATION	1.359853	0.08491736
GOBP_BLOOD_VESSEL_MORPHOGENESIS	1.1518289	0.19616519
GOBP_BLOOD_VESSEL_REMODELING	-1.1058999	0.34890965
GOBP_BMP_SIGNALING_PATHWAY_INVOLVED_IN_HEART_DEVELOPMENT	1.3864864	0.03264269
GOBP_BODY_FLUID_SECRETION	-1.2720457	0.1388739
GOBP_BODY_MORPHOGENESIS	1.483801	0.014487927
GOBP_BONE_CELL_DEVELOPMENT	-0.8362271	0.6875295
GOBP_BONE_DEVELOPMENT	1.4598308	0.015260821
GOBP_BONE_GROWTH	1.1604239	0.3034272
GOBP_BONE_MARROW_DEVELOPMENT	1.3597174	0.07593726
GOBP_BONE_MATURATION	-0.84625304	0.6884515
GOBP_BONE_MINERALIZATION	1.4107697	0.037906136
GOBP_BONE_MINERALIZATION_INVOLVED_IN_BONE_MATURATION	1.3338804	0.13565381
GOBP_BONE_MORPHOGENESIS	1.4503067	0.027898327
GOBP_BONE_REMODELING	1.1200159	0.2881317
GOBP_BONE_RESORPTION	1.319337	0.11848726
GOBP_BONE_TRABECULA_FORMATION	1.4018482	0.051672302
GOBP_BONE_TRABECULA_MORPHOGENESIS	1.417977	0.03667846
GOBP_BOX_C_D_SNORNP_ASSEMBLY	-1.1079636	0.387965
GOBP_BRADYKININ_CATABOLIC_PROCESS	-1.2169548	0.24892788
GOBP_BRAIN_DERIVED_NEUROTROPHIC_FACTOR_RECEPTOR_SIGNALING_PATHWAY	-1.1153536	0.40871286
GOBP_BRAIN_MORPHOGENESIS	-1.1696558	0.28823856
GOBP_BRAINSTEM_DEVELOPMENT	-0.8124687	0.7241453
GOBP_BRANCH_ELONGATION_OF_AN_EPITHELIUM	0.9499165	0.57346827
GOBP_BRANCHED_CHAIN_AMINO_ACID_CATABOLIC_PROCESS	0.89942443	0.6134199
GOBP_BRANCHED_CHAIN_AMINO_ACID_METABOLIC_PROCESS	-0.63806343	0.92204404
GOBP_BRANCHED_CHAIN_AMINO_ACID_TRANSPORT	0.8542791	0.67400074
GOBP_BRANCHING_INVOLVED_IN_BLOOD_VESSEL_MORPHOGENESIS	1.2871748	0.1680278
GOBP_BRANCHING_INVOLVED_IN_LABYRINTHINE_LAYER_MORPHOGENESIS	-1.458946	0.034542315
GOBP_BRANCHING_INVOLVED_IN_MAMMARY_GLAND_DUCT_MORPHOGENESIS	1.0835438	0.41678858
GOBP_BRANCHING_INVOLVED_IN_PROSTATE_GLAND_MORPHOGENESIS	-1.1059258	0.41958445
GOBP_BRANCHING_INVOLVED_IN_SALIVARY_GLAND_MORPHOGENESIS	-1.176497	0.30195114
GOBP_BRANCHING_MORPHOGENESIS_OF_A_NERVE	-1.3909737	0.071367525
GOBP_BRANCHING_MORPHOGENESIS_OF_AN_EPITHELIAL_TUBE	1.1786007	0.22912048
GOBP_BRANCHIOMOTOR_NEURON_AXON_GUIDANCE	-1.3412297	0.09474123
GOBP_BRONCHUS_DEVELOPMENT	1.1272552	0.38632542
GOBP_BROWN_FAT_CELL_DIFFERENTIATION	1.2277678	0.22077483
GOBP_BRUSH_BORDER_ASSEMBLY	1.3276802	0.10937202
GOBP_BUD_ELONGATION_INVOLVED_IN_LUNG_BRANCHING	-1.3278997	0.12876712
GOBP_BUNDLE_OF_HIS_CELL_TO_PURKINJE_MYOCYTE_COMMUNICATION	1.2367653	0.2287415
GOBP_BUNDLE_OF_HIS_CELL_TO_PURKINJE_MYOCYTE_SIGNALING	1.2237343	0.24782608
GOBP_C_TERMINAL_PROTEIN_AMINO_ACID_MODIFICATION	1.4371156	0.021679064
GOBP_C_TERMINAL_PROTEIN_LIPIDATION	1.2944107	0.17059271
GOBP_C21_STEROID_HORMONE_BIOSYNTHETIC_PROCESS	1.2001718	0.28869912
GOBP_C21_STEROID_HORMONE_METABOLIC_PROCESS	1.4829484	0.009880396
GOBP_C4_DICARBOXYLATE_TRANSPORT	1.2123451	0.26816952
GOBP_CADMIUM_ION_TRANSMEMBRANE_TRANSPORT	1.1316907	0.38083488
GOBP_CALCINEURIN_MEDIATED_SIGNALING	-1.3531495	0.07962486
GOBP_CALCITONIN_FAMILY_RECEPTOR_SIGNALING_PATHWAY	1.3122451	0.1480919
GOBP_CALCIUM_ACTIVATED_PHOSPHOLIPID_SCRAMBLING	-1.0704523	0.45895523
GOBP_CALCIUM_DEPENDENT_CELL_CELL_ADHESION_VIA_PLASMA_MEMBRANE_CELL_ADHESION_MOLECULES	1.218797	0.23115326
GOBP_CALCIUM_IMPORT_INTO_THE_MITOCHONDRION	1.2932086	0.18442471
GOBP_CALCIUM_INDEPENDENT_CELL_CELL_ADHESION_VIA_PLASMA_MEMBRANE_CELL_ADHESION_MOLECULES	-1.30381	0.168041
GOBP_CALCIUM_ION_EXPORT_ACROSS_PLASMA_MEMBRANE	-1.3464955	0.082889736
GOBP_CALCIUM_ION_HOMEOSTASIS	-1.0655744	0.32737118
GOBP_CALCIUM_ION_IMPORT	0.97641796	0.5241661
GOBP_CALCIUM_ION_IMPORT_ACROSS_PLASMA_MEMBRANE	-0.9340581	0.57447195
GOBP_CALCIUM_ION_IMPORT_INTO_SARCOPLASMIC_RETICULUM	1.3798556	0.03591427
GOBP_CALCIUM_ION_REGULATED_EXOCYTOSIS	-1.0014102	0.45950842
GOBP_CALCIUM_ION_REGULATED_EXOCYTOSIS_OF_NEUROTRANSMITTER	0.8047406	0.72917545
GOBP_CALCIUM_ION_TRANSMEMBRANE_IMPORT_INTO_CYTOSOL	-0.9807582	0.49339056
GOBP_CALCIUM_ION_TRANSMEMBRANE_TRANSPORT	-1.1410842	0.21090552
GOBP_CALCIUM_ION_TRANSMEMBRANE_TRANSPORT_VIA_HIGH_VOLTAGE_GATED_CALCIUM_CHANNEL	-1.3515447	0.12360044
GOBP_CALCIUM_ION_TRANSPORT	-1.0721581	0.30137864
GOBP_CALCIUM_ION_TRANSPORT_INTO_CYTOSOL	-1.2936138	0.17860381
GOBP_CALCIUM_MEDIATED_SIGNALING	-0.977089	0.4965201
GOBP_CALCIUM_MEDIATED_SIGNALING_USING_INTRACELLULAR_CALCIUM_SOURCE	1.4150513	0.055014078
GOBP_CALMODULIN_DEPENDENT_KINASE_SIGNALING_PATHWAY	1.0236555	0.5175472
GOBP_CAMERA_TYPE_EYE_MORPHOGENESIS	0.9384503	0.56628704
GOBP_CAMERA_TYPE_EYE_PHOTORECEPTOR_CELL_DIFFERENTIATION	-1.2425092	0.22462301
GOBP_CAMP_BIOSYNTHETIC_PROCESS	-1.0318964	0.49854398
GOBP_CAMP_CATABOLIC_PROCESS	-1.01195	0.5159507
GOBP_CAMP_MEDIATED_SIGNALING	-1.3023069	0.14698617
GOBP_CAMP_METABOLIC_PROCESS	-1.1550089	0.30895796
GOBP_CANNABINOID_SIGNALING_PATHWAY	0.8025484	0.7393704
GOBP_CANONICAL_WNT_SIGNALING_PATHWAY	-1.3051097	0.06061573
GOBP_CANONICAL_WNT_SIGNALING_PATHWAY_INVOLVED_IN_OSTEOBLAST_DIFFERENTIATION	-1.3115197	0.1336091
GOBP_CANONICAL_WNT_SIGNALING_PATHWAY_INVOLVED_IN_REGULATION_OF_CELL_PROLIFERATION	1.1819571	0.3
GOBP_CAP_DEPENDENT_TRANSLATIONAL_INITIATION	-0.84549606	0.7059512
GOBP_CARBOHYDRATE_BIOSYNTHETIC_PROCESS	1.1008493	0.3180277
GOBP_CARBOHYDRATE_CATABOLIC_PROCESS	0.95408803	0.5437611
GOBP_CARBOHYDRATE_DERIVATIVE_BIOSYNTHETIC_PROCESS	0.816916	0.8601265
GOBP_CARBOHYDRATE_DERIVATIVE_CATABOLIC_PROCESS	-1.0939724	0.30621275
GOBP_CARBOHYDRATE_DERIVATIVE_METABOLIC_PROCESS	0.9665161	0.562799
GOBP_CARBOHYDRATE_DERIVATIVE_TRANSPORT	-1.1726792	0.24169675
GOBP_CARBOHYDRATE_HOMEOSTASIS	1.0388609	0.40960136
GOBP_CARBOHYDRATE_IMPORT_ACROSS_PLASMA_MEMBRANE	1.2378819	0.22724484
GOBP_CARBOHYDRATE_MEDIATED_SIGNALING	1.2149693	0.27135396
GOBP_CARBOHYDRATE_METABOLIC_PROCESS	1.0370799	0.39733958
GOBP_CARBOHYDRATE_PHOSPHORYLATION	-1.1534317	0.3181818
GOBP_CARBOHYDRATE_TRANSMEMBRANE_TRANSPORT	-1.3028871	0.112496376
GOBP_CARBOHYDRATE_TRANSPORT	-1.3192362	0.081992105
GOBP_CARBON_CATABOLITE_REGULATION_OF_TRANSCRIPTION	1.0853415	0.4548305
GOBP_CARBON_DIOXIDE_TRANSPORT	1.2440597	0.22124974
GOBP_CARDIAC_ATRIUM_DEVELOPMENT	-0.89138496	0.6226676
GOBP_CARDIAC_ATRIUM_MORPHOGENESIS	0.9651058	0.549973
GOBP_CARDIAC_CELL_DEVELOPMENT	1.2498287	0.1760597
GOBP_CARDIAC_CELL_FATE_COMMITMENT	1.3533039	0.10569106
GOBP_CARDIAC_CHAMBER_DEVELOPMENT	1.1159731	0.30309218
GOBP_CARDIAC_CHAMBER_FORMATION	1.1947181	0.2992647
GOBP_CARDIAC_CHAMBER_MORPHOGENESIS	1.1832536	0.23441549
GOBP_CARDIAC_CONDUCTION	1.1939716	0.22970691
GOBP_CARDIAC_CONDUCTION_SYSTEM_DEVELOPMENT	1.1853974	0.2945265
GOBP_CARDIAC_EPITHELIAL_TO_MESENCHYMAL_TRANSITION	-1.0942224	0.3772989
GOBP_CARDIAC_LEFT_VENTRICLE_MORPHOGENESIS	1.2412341	0.24199744
GOBP_CARDIAC_MUSCLE_CELL_ACTION_POTENTIAL	0.8238703	0.72563237
GOBP_CARDIAC_MUSCLE_CELL_ACTION_POTENTIAL_INVOLVED_IN_CONTRACTION	-0.874679	0.63275
GOBP_CARDIAC_MUSCLE_CELL_CARDIAC_MUSCLE_CELL_ADHESION	-1.2368201	0.24433354
GOBP_CARDIAC_MUSCLE_CELL_CONTRACTION	0.91128033	0.60660756
GOBP_CARDIAC_MUSCLE_CELL_DIFFERENTIATION	1.2700412	0.14121611
GOBP_CARDIAC_MUSCLE_CELL_FATE_COMMITMENT	1.36669	0.07546094
GOBP_CARDIAC_MUSCLE_CELL_MEMBRANE_REPOLARIZATION	-0.7656993	0.7856477
GOBP_CARDIAC_MUSCLE_CELL_MYOBLAST_DIFFERENTIATION	-0.88666606	0.6540675
GOBP_CARDIAC_MUSCLE_CELL_PROLIFERATION	1.2197503	0.22374812
GOBP_CARDIAC_MUSCLE_CONTRACTION	0.8476508	0.7219423
GOBP_CARDIAC_MUSCLE_TISSUE_MORPHOGENESIS	1.0116813	0.48979592
GOBP_CARDIAC_MUSCLE_TISSUE_REGENERATION	-1.3836771	0.06746532
GOBP_CARDIAC_MYOFIBRIL_ASSEMBLY	1.3530058	0.122667655
GOBP_CARDIAC_NEURAL_CREST_CELL_DEVELOPMENT_INVOLVED_IN_OUTFLOW_TRACT_MORPHOGENESIS	0.90971166	0.62073416
GOBP_CARDIAC_NEURAL_CREST_CELL_DIFFERENTIATION_INVOLVED_IN_HEART_DEVELOPMENT	0.9167855	0.6029492
GOBP_CARDIAC_NEURAL_CREST_CELL_MIGRATION_INVOLVED_IN_OUTFLOW_TRACT_MORPHOGENESIS	1.2422471	0.23948401
GOBP_CARDIAC_PACEMAKER_CELL_DIFFERENTIATION	1.3894724	0.07552132
GOBP_CARDIAC_RIGHT_VENTRICLE_MORPHOGENESIS	-1.2819576	0.16141732
GOBP_CARDIAC_SEPTUM_DEVELOPMENT	-1.1363391	0.27060056
GOBP_CARDIAC_SEPTUM_MORPHOGENESIS	-1.1586547	0.2649848
GOBP_CARDIAC_VASCULAR_SMOOTH_MUSCLE_CELL_DIFFERENTIATION	-1.353427	0.06660175
GOBP_CARDIAC_VENTRICLE_DEVELOPMENT	-1.0928229	0.32415798
GOBP_CARDIAC_VENTRICLE_FORMATION	1.0493125	0.48370692
GOBP_CARDIAC_VENTRICLE_MORPHOGENESIS	1.0923176	0.37308818
GOBP_CARDIOBLAST_DIFFERENTIATION	0.8987537	0.6303756
GOBP_CARDIOBLAST_PROLIFERATION	1.382075	0.07420157
GOBP_CARDIOCYTE_DIFFERENTIATION	1.2820153	0.11566444
GOBP_CARDIOLIPIN_BIOSYNTHETIC_PROCESS	-0.9473131	0.6085286
GOBP_CARDIOLIPIN_METABOLIC_PROCESS	-0.9963571	0.52664876
GOBP_CARNITINE_METABOLIC_PROCESS	0.9813411	0.5424837
GOBP_CARNITINE_TRANSMEMBRANE_TRANSPORT	1.1991729	0.2948483
GOBP_CARNITINE_TRANSPORT	1.1910671	0.30463853
GOBP_CARTILAGE_CONDENSATION	1.1485873	0.34114203
GOBP_CARTILAGE_DEVELOPMENT	1.4407207	0.023776026
GOBP_CARTILAGE_DEVELOPMENT_INVOLVED_IN_ENDOCHONDRAL_BONE_MORPHOGENESIS	1.1283165	0.358461
GOBP_CARTILAGE_MORPHOGENESIS	1.0899886	0.43167403
GOBP_CATECHOL_CONTAINING_COMPOUND_BIOSYNTHETIC_PROCESS	1.292736	0.1834681
GOBP_CATECHOL_CONTAINING_COMPOUND_METABOLIC_PROCESS	1.0550373	0.40246361
GOBP_CATECHOLAMINE_SECRETION	0.79898643	0.75537807
GOBP_CATECHOLAMINE_TRANSPORT	0.8287071	0.7197802
GOBP_CATECHOLAMINE_UPTAKE	-1.1178077	0.3743861
GOBP_CATECHOLAMINE_UPTAKE_INVOLVED_IN_SYNAPTIC_TRANSMISSION	1.1661458	0.3293763
GOBP_CAVEOLIN_MEDIATED_ENDOCYTOSIS	1.4219357	0.029808775
GOBP_CD4_POSITIVE_ALPHA_BETA_T_CELL_ACTIVATION	1.1823815	0.24172866
GOBP_CD4_POSITIVE_ALPHA_BETA_T_CELL_CYTOKINE_PRODUCTION	1.3528451	0.10589561
GOBP_CD4_POSITIVE_ALPHA_BETA_T_CELL_DIFFERENTIATION	1.2356358	0.19857256
GOBP_CD4_POSITIVE_ALPHA_BETA_T_CELL_PROLIFERATION	-1.2192574	0.2509484
GOBP_CD4_POSITIVE_OR_CD8_POSITIVE_ALPHA_BETA_T_CELL_LINEAGE_COMMITMENT	-1.3081228	0.17040952
GOBP_CD40_SIGNALING_PATHWAY	0.9738239	0.5501781
GOBP_CD8_POSITIVE_ALPHA_BETA_T_CELL_ACTIVATION	1.132657	0.36326164
GOBP_CD8_POSITIVE_ALPHA_BETA_T_CELL_DIFFERENTIATION	0.8344637	0.70528495
GOBP_CD8_POSITIVE_ALPHA_BETA_T_CELL_PROLIFERATION	-1.2156125	0.2535673
GOBP_CDC42_PROTEIN_SIGNAL_TRANSDUCTION	-1.0187699	0.49675697
GOBP_CDP_CHOLINE_PATHWAY	1.1235182	0.38959417
GOBP_CDP_DIACYLGLYCEROL_METABOLIC_PROCESS	-0.7119441	0.8314286
GOBP_CELL_ACTIVATION	-0.98925346	0.4720907
GOBP_CELL_ACTIVATION_INVOLVED_IN_IMMUNE_RESPONSE	1.0393028	0.40409136
GOBP_CELL_ADHESION_INVOLVED_IN_HEART_MORPHOGENESIS	-1.2128819	0.26532567
GOBP_CELL_ADHESION_MEDIATED_BY_INTEGRIN	-0.895854	0.61534274
GOBP_CELL_ADHESION_MOLECULE_PRODUCTION	-1.3534904	0.08513097
GOBP_CELL_AGGREGATION	1.1486322	0.34112063
GOBP_CELL_CELL_ADHESION	1.1103667	0.23746356
GOBP_CELL_CELL_ADHESION_INVOLVED_IN_GASTRULATION	1.3765044	0.07233645
GOBP_CELL_CELL_ADHESION_MEDIATED_BY_CADHERIN	0.9571516	0.55040735
GOBP_CELL_CELL_ADHESION_MEDIATED_BY_INTEGRIN	1.1582911	0.34165743
GOBP_CELL_CELL_ADHESION_VIA_PLASMA_MEMBRANE_ADHESION_MOLECULES	-1.2328181	0.11721733
GOBP_CELL_CELL_JUNCTION_ASSEMBLY	1.1928596	0.2077979
GOBP_CELL_CELL_JUNCTION_DISASSEMBLY	1.0677954	0.4645958
GOBP_CELL_CELL_JUNCTION_MAINTENANCE	-1.1323135	0.358487
GOBP_CELL_CELL_JUNCTION_ORGANIZATION	1.090739	0.3231429
GOBP_CELL_CELL_RECOGNITION	0.9772478	0.52718675
GOBP_CELL_CELL_SIGNALING_BY_WNT	-1.2649221	0.05891473
GOBP_CELL_CELL_SIGNALING_INVOLVED_IN_CARDIAC_CONDUCTION	0.89247966	0.62777305
GOBP_CELL_CHEMOTAXIS	1.0419282	0.40299132
GOBP_CELL_COMMUNICATION_BY_ELECTRICAL_COUPLING	1.1160297	0.37159908
GOBP_CELL_COMMUNICATION_BY_ELECTRICAL_COUPLING_INVOLVED_IN_CARDIAC_CONDUCTION	1.1265773	0.3640691
GOBP_CELL_COMMUNICATION_INVOLVED_IN_CARDIAC_CONDUCTION	1.0926282	0.3739003
GOBP_CELL_CYCLE_CHECKPOINT_SIGNALING	-1.3299997	0.061909758
GOBP_CELL_CYCLE_DNA_REPLICATION	-1.3960136	0.058747936
GOBP_CELL_CYCLE_DNA_REPLICATION_INITIATION	-1.3006126	0.13912502
GOBP_CELL_CYCLE_G1_S_PHASE_TRANSITION	0.9659572	0.5284939
GOBP_CELL_CYCLE_G2_M_PHASE_TRANSITION	-1.4241062	0.035642903
GOBP_CELL_CYCLE_PHASE_TRANSITION	-1.0151584	0.41219023
GOBP_CELL_DEATH_IN_RESPONSE_TO_HYDROGEN_PEROXIDE	1.341615	0.11916541
GOBP_CELL_DEATH_IN_RESPONSE_TO_OXIDATIVE_STRESS	1.258471	0.1540018
GOBP_CELL_DIFFERENTIATION_IN_HINDBRAIN	-1.363908	0.10867601
GOBP_CELL_DIFFERENTIATION_IN_SPINAL_CORD	-1.0907487	0.37841806
GOBP_CELL_DIFFERENTIATION_INVOLVED_IN_EMBRYONIC_PLACENTA_DEVELOPMENT	-1.2821921	0.18777293
GOBP_CELL_DIFFERENTIATION_INVOLVED_IN_KIDNEY_DEVELOPMENT	1.0652437	0.40991595
GOBP_CELL_DIFFERENTIATION_INVOLVED_IN_METANEPHROS_DEVELOPMENT	0.8450354	0.6855199
GOBP_CELL_DIVISION	-1.0760965	0.2761733
GOBP_CELL_FATE_COMMITMENT	1.1482725	0.243209
GOBP_CELL_FATE_COMMITMENT_INVOLVED_IN_FORMATION_OF_PRIMARY_GERM_LAYER	1.241125	0.23143412
GOBP_CELL_FATE_COMMITMENT_INVOLVED_IN_PATTERN_SPECIFICATION	1.0718527	0.44759324
GOBP_CELL_FATE_DETERMINATION	1.1620921	0.31580773
GOBP_CELL_FATE_SPECIFICATION	1.3253595	0.10074977
GOBP_CELL_FATE_SPECIFICATION_INVOLVED_IN_PATTERN_SPECIFICATION	1.0402591	0.50948167
GOBP_CELL_GROWTH	-1.2672625	0.05592461
GOBP_CELL_JUNCTION_ASSEMBLY	-1.1949337	0.12279319
GOBP_CELL_JUNCTION_DISASSEMBLY	-1.4158577	0.07372531
GOBP_CELL_JUNCTION_MAINTENANCE	-1.5222234	0.025996534
GOBP_CELL_JUNCTION_ORGANIZATION	-1.2011921	0.086988844
GOBP_CELL_KILLING	-1.4438198	0.04178929
GOBP_CELL_MATRIX_ADHESION	1.0775558	0.32949308
GOBP_CELL_MATURATION	1.0029534	0.43210766
GOBP_CELL_MIGRATION_IN_HINDBRAIN	0.9633053	0.5443061
GOBP_CELL_MIGRATION_INVOLVED_IN_GASTRULATION	0.859652	0.67005074
GOBP_CELL_MIGRATION_INVOLVED_IN_HEART_DEVELOPMENT	1.2820386	0.19853859
GOBP_CELL_MIGRATION_INVOLVED_IN_KIDNEY_DEVELOPMENT	1.0738449	0.46559772
GOBP_CELL_MIGRATION_INVOLVED_IN_SPROUTING_ANGIOGENESIS	1.4046098	0.044837855
GOBP_CELL_MORPHOGENESIS	-1.3391076	0.008284884
GOBP_CELL_MORPHOGENESIS_INVOLVED_IN_DIFFERENTIATION	-1.4306167	0.003781004
GOBP_CELL_MOTILITY_INVOLVED_IN_CEREBRAL_CORTEX_RADIAL_GLIA_GUIDED_MIGRATION	-1.3435402	0.095856525
GOBP_CELL_PART_MORPHOGENESIS	-1.4369932	0.002377415
GOBP_CELL_PROJECTION_ASSEMBLY	-1.463394	0.001665405
GOBP_CELL_PROLIFERATION_IN_BONE_MARROW	1.274325	0.19074707
GOBP_CELL_PROLIFERATION_IN_FOREBRAIN	1.2667798	0.20587176
GOBP_CELL_PROLIFERATION_IN_HINDBRAIN	-1.3251718	0.12238024
GOBP_CELL_PROLIFERATION_INVOLVED_IN_HEART_MORPHOGENESIS	1.3608034	0.104644954
GOBP_CELL_PROLIFERATION_INVOLVED_IN_KIDNEY_DEVELOPMENT	1.2256058	0.2535592
GOBP_CELL_PROLIFERATION_INVOLVED_IN_METANEPHROS_DEVELOPMENT	1.1416166	0.36330003
GOBP_CELL_RECOGNITION	-0.87033457	0.6751067
GOBP_CELL_REDOX_HOMEOSTASIS	-1.4681756	0.021416495
GOBP_CELL_SUBSTRATE_ADHESION	1.0590147	0.359438
GOBP_CELL_SUBSTRATE_JUNCTION_DISASSEMBLY	-1.0510316	0.47490925
GOBP_CELL_SUBSTRATE_JUNCTION_ORGANIZATION	-0.8571482	0.69546497
GOBP_CELL_SURFACE_PATTERN_RECOGNITION_RECEPTOR_SIGNALING_PATHWAY	1.092153	0.36679876
GOBP_CELL_SURFACE_RECEPTOR_SIGNALING_PATHWAY_INVOLVED_IN_CELL_CELL_SIGNALING	-1.1541411	0.15478207
GOBP_CELL_SURFACE_RECEPTOR_SIGNALING_PATHWAY_INVOLVED_IN_HEART_DEVELOPMENT	-1.151096	0.31428573
GOBP_CELL_SURFACE_TOLL_LIKE_RECEPTOR_SIGNALING_PATHWAY	1.097493	0.36713055
GOBP_CELL_VOLUME_HOMEOSTASIS	1.1370447	0.34842345
GOBP_CELLULAR_ALDEHYDE_METABOLIC_PROCESS	1.2216957	0.21517755
GOBP_CELLULAR_CARBOHYDRATE_BIOSYNTHETIC_PROCESS	-0.8487714	0.6935311
GOBP_CELLULAR_CARBOHYDRATE_CATABOLIC_PROCESS	1.2330654	0.22634163
GOBP_CELLULAR_CARBOHYDRATE_METABOLIC_PROCESS	1.0886704	0.32233536
GOBP_CELLULAR_COMPONENT_ASSEMBLY_INVOLVED_IN_MORPHOGENESIS	1.3339436	0.08261538
GOBP_CELLULAR_COMPONENT_DISASSEMBLY	-1.234757	0.06709423
GOBP_CELLULAR_COMPONENT_DISASSEMBLY_INVOLVED_IN_EXECUTION_PHASE_OF_APOPTOSIS	0.40057015	0.9983664
GOBP_CELLULAR_COMPONENT_MAINTENANCE	-1.489327	0.030558482
GOBP_CELLULAR_COMPONENT_MORPHOGENESIS	-1.3597115	0.008502387
GOBP_CELLULAR_DEFENSE_RESPONSE	1.2949302	0.15317668
GOBP_CELLULAR_DETOXIFICATION_OF_ALDEHYDE	1.2320654	0.2560744
GOBP_CELLULAR_EXTRAVASATION	-0.9023929	0.60770625
GOBP_CELLULAR_GLUCAN_METABOLIC_PROCESS	-1.0015687	0.4718528
GOBP_CELLULAR_GLUCURONIDATION	1.4069879	0.031565916
GOBP_CELLULAR_HOMEOSTASIS	0.9995497	0.47037092
GOBP_CELLULAR_HYPEROSMOTIC_RESPONSE	-1.2188277	0.24318737
GOBP_CELLULAR_HYPEROSMOTIC_SALINITY_RESPONSE	1.0753493	0.44347662
GOBP_CELLULAR_HYPOTONIC_RESPONSE	1.2803081	0.18909228
GOBP_CELLULAR_KETONE_METABOLIC_PROCESS	1.5969195	0
GOBP_CELLULAR_LIPID_CATABOLIC_PROCESS	1.3443524	0.061118882
GOBP_CELLULAR_LIPID_METABOLIC_PROCESS	1.1867834	0.1173784
GOBP_CELLULAR_MACROMOLECULE_CATABOLIC_PROCESS	-0.9793721	0.5118335
GOBP_CELLULAR_METABOLIC_COMPOUND_SALVAGE	1.3930818	0.053525366
GOBP_CELLULAR_MODIFIED_AMINO_ACID_BIOSYNTHETIC_PROCESS	-1.4682264	0.014026557
GOBP_CELLULAR_MODIFIED_AMINO_ACID_CATABOLIC_PROCESS	-1.5354357	0.009107468
GOBP_CELLULAR_MODIFIED_AMINO_ACID_METABOLIC_PROCESS	-0.8756579	0.65674305
GOBP_CELLULAR_OXIDANT_DETOXIFICATION	1.2212532	0.19899085
GOBP_CELLULAR_PIGMENTATION	-1.4757482	0.015373864
GOBP_CELLULAR_POLYSACCHARIDE_CATABOLIC_PROCESS	1.304795	0.16463864
GOBP_CELLULAR_PROCESS_INVOLVED_IN_REPRODUCTION_IN_MULTICELLULAR_ORGANISM	0.94912183	0.55702347
GOBP_CELLULAR_RESPIRATION	0.6285429	0.9962733
GOBP_CELLULAR_RESPONSE_TO_ABIOTIC_STIMULUS	1.4182318	0.015037594
GOBP_CELLULAR_RESPONSE_TO_ACID_CHEMICAL	1.5427287	0.002051444
GOBP_CELLULAR_RESPONSE_TO_ACIDIC_PH	1.391491	0.06248667
GOBP_CELLULAR_RESPONSE_TO_ALCOHOL	1.2155144	0.21136434
GOBP_CELLULAR_RESPONSE_TO_ALDEHYDE	-0.7276427	0.81672025
GOBP_CELLULAR_RESPONSE_TO_ALDOSTERONE	-1.1458983	0.35005313
GOBP_CELLULAR_RESPONSE_TO_ALKALOID	-1.0180892	0.4621769
GOBP_CELLULAR_RESPONSE_TO_AMMONIUM_ION	1.3423109	0.08429514
GOBP_CELLULAR_RESPONSE_TO_AMYLOID_BETA	1.3155252	0.123722546
GOBP_CELLULAR_RESPONSE_TO_ANTIBIOTIC	-1.0229139	0.48281977
GOBP_CELLULAR_RESPONSE_TO_ARSENIC_CONTAINING_SUBSTANCE	0.98887	0.5243136
GOBP_CELLULAR_RESPONSE_TO_ATP	0.88092566	0.6434798
GOBP_CELLULAR_RESPONSE_TO_BIOTIC_STIMULUS	-1.059716	0.33826366
GOBP_CELLULAR_RESPONSE_TO_BRAIN_DERIVED_NEUROTROPHIC_FACTOR_STIMULUS	1.3125063	0.13875778
GOBP_CELLULAR_RESPONSE_TO_CADMIUM_ION	1.3138224	0.14914125
GOBP_CELLULAR_RESPONSE_TO_CAFFEINE	-1.2298065	0.25515908
GOBP_CELLULAR_RESPONSE_TO_CALCIUM_ION	1.2874129	0.13644859
GOBP_CELLULAR_RESPONSE_TO_CAMP	-0.84077364	0.69287467
GOBP_CELLULAR_RESPONSE_TO_CARBOHYDRATE_STIMULUS	0.974779	0.52066725
GOBP_CELLULAR_RESPONSE_TO_CGMP	0.8263931	0.73528194
GOBP_CELLULAR_RESPONSE_TO_CHEMICAL_STRESS	1.4897944	0.00369637
GOBP_CELLULAR_RESPONSE_TO_CHOLESTEROL	1.3182689	0.15430488
GOBP_CELLULAR_RESPONSE_TO_COCAINE	-0.95486104	0.5976204
GOBP_CELLULAR_RESPONSE_TO_COLD	-0.7585018	0.7667312
GOBP_CELLULAR_RESPONSE_TO_COPPER_ION	-1.4619141	0.010704225
GOBP_CELLULAR_RESPONSE_TO_CORTICOSTEROID_STIMULUS	1.1277593	0.33816582
GOBP_CELLULAR_RESPONSE_TO_DEXAMETHASONE_STIMULUS	-1.2394361	0.21502413
GOBP_CELLULAR_RESPONSE_TO_DNA_DAMAGE_STIMULUS	-1.1016653	0.20322253
GOBP_CELLULAR_RESPONSE_TO_DSRNA	1.3077437	0.14661252
GOBP_CELLULAR_RESPONSE_TO_ELECTRICAL_STIMULUS	0.93740267	0.59017307
GOBP_CELLULAR_RESPONSE_TO_EPINEPHRINE_STIMULUS	-1.1936182	0.29784018
GOBP_CELLULAR_RESPONSE_TO_ESTRADIOL_STIMULUS	0.7935672	0.7565559
GOBP_CELLULAR_RESPONSE_TO_ESTROGEN_STIMULUS	1.0036875	0.5063318
GOBP_CELLULAR_RESPONSE_TO_ETHANOL	0.992438	0.54115653
GOBP_CELLULAR_RESPONSE_TO_ETHER	-1.4062381	0.03860523
GOBP_CELLULAR_RESPONSE_TO_EXOGENOUS_DSRNA	1.3349617	0.117077276
GOBP_CELLULAR_RESPONSE_TO_EXTERNAL_STIMULUS	1.2767363	0.09405348
GOBP_CELLULAR_RESPONSE_TO_EXTRACELLULAR_STIMULUS	1.3444244	0.049586777
GOBP_CELLULAR_RESPONSE_TO_FATTY_ACID	1.0566851	0.41512313
GOBP_CELLULAR_RESPONSE_TO_FLUID_SHEAR_STRESS	1.1885661	0.29863262
GOBP_CELLULAR_RESPONSE_TO_FOLLICLE_STIMULATING_HORMONE_STIMULUS	-1.1950591	0.2924322
GOBP_CELLULAR_RESPONSE_TO_GAMMA_RADIATION	1.3083469	0.1389253
GOBP_CELLULAR_RESPONSE_TO_GLUCAGON_STIMULUS	-1.1628244	0.33625916
GOBP_CELLULAR_RESPONSE_TO_GLUCOCORTICOID_STIMULUS	1.0718466	0.41261894
GOBP_CELLULAR_RESPONSE_TO_GLUCOSE_STARVATION	-1.0597459	0.39546475
GOBP_CELLULAR_RESPONSE_TO_GONADOTROPIN_STIMULUS	-1.1673996	0.32229832
GOBP_CELLULAR_RESPONSE_TO_HEAT	1.2025121	0.21169725
GOBP_CELLULAR_RESPONSE_TO_HEPARIN	-0.98875123	0.5575783
GOBP_CELLULAR_RESPONSE_TO_HISTAMINE	-1.3392321	0.11155462
GOBP_CELLULAR_RESPONSE_TO_HORMONE_STIMULUS	1.1605124	0.18832988
GOBP_CELLULAR_RESPONSE_TO_HYDROGEN_PEROXIDE	1.3293103	0.09369596
GOBP_CELLULAR_RESPONSE_TO_HYDROPEROXIDE	1.0985823	0.41980046
GOBP_CELLULAR_RESPONSE_TO_INCREASED_OXYGEN_LEVELS	1.1600969	0.3330528
GOBP_CELLULAR_RESPONSE_TO_INDOLE_3_METHANOL	-1.1296109	0.37378845
GOBP_CELLULAR_RESPONSE_TO_INORGANIC_SUBSTANCE	1.2852956	0.10033352
GOBP_CELLULAR_RESPONSE_TO_INSULIN_LIKE_GROWTH_FACTOR_STIMULUS	-1.009801	0.5199339
GOBP_CELLULAR_RESPONSE_TO_INSULIN_STIMULUS	-1.130399	0.24505661
GOBP_CELLULAR_RESPONSE_TO_INTERFERON_ALPHA	1.2558129	0.21001707
GOBP_CELLULAR_RESPONSE_TO_INTERFERON_BETA	1.0800705	0.41033822
GOBP_CELLULAR_RESPONSE_TO_INTERLEUKIN_1	0.80551857	0.7787611
GOBP_CELLULAR_RESPONSE_TO_IONIZING_RADIATION	1.2798754	0.12665148
GOBP_CELLULAR_RESPONSE_TO_IRON_ION	1.2012315	0.27784836
GOBP_CELLULAR_RESPONSE_TO_KETONE	1.0427641	0.41563082
GOBP_CELLULAR_RESPONSE_TO_LAMINAR_FLUID_SHEAR_STRESS	1.2521094	0.22061312
GOBP_CELLULAR_RESPONSE_TO_LEPTIN_STIMULUS	1.3759706	0.08007566
GOBP_CELLULAR_RESPONSE_TO_LEUCINE	0.6936251	0.83188945
GOBP_CELLULAR_RESPONSE_TO_LEUCINE_STARVATION	0.70429397	0.837605
GOBP_CELLULAR_RESPONSE_TO_LIGHT_STIMULUS	1.5656875	0.008610658
GOBP_CELLULAR_RESPONSE_TO_LIPID	1.0349997	0.397504
GOBP_CELLULAR_RESPONSE_TO_LIPOPROTEIN_PARTICLE_STIMULUS	1.422788	0.04338395
GOBP_CELLULAR_RESPONSE_TO_LITHIUM_ION	1.1275245	0.37269574
GOBP_CELLULAR_RESPONSE_TO_LUTEINIZING_HORMONE_STIMULUS	-0.9444096	0.59904087
GOBP_CELLULAR_RESPONSE_TO_MACROPHAGE_COLONY_STIMULATING_FACTOR_STIMULUS	1.2856659	0.16500829
GOBP_CELLULAR_RESPONSE_TO_MANGANESE_ION	0.6335943	0.8815007
GOBP_CELLULAR_RESPONSE_TO_MECHANICAL_STIMULUS	1.108028	0.3250444
GOBP_CELLULAR_RESPONSE_TO_MINERALOCORTICOID_STIMULUS	1.3577696	0.09073997
GOBP_CELLULAR_RESPONSE_TO_MOLECULE_OF_BACTERIAL_ORIGIN	-1.0145407	0.41902962
GOBP_CELLULAR_RESPONSE_TO_MURAMYL_DIPEPTIDE	-0.69882005	0.82286537
GOBP_CELLULAR_RESPONSE_TO_NICOTINE	-1.3340124	0.11178564
GOBP_CELLULAR_RESPONSE_TO_NITROGEN_COMPOUND	0.93589824	0.61882436
GOBP_CELLULAR_RESPONSE_TO_NITROGEN_STARVATION	0.61806715	0.88716906
GOBP_CELLULAR_RESPONSE_TO_NITROSATIVE_STRESS	-1.0650239	0.4725
GOBP_CELLULAR_RESPONSE_TO_NUTRIENT	1.3521615	0.09321745
GOBP_CELLULAR_RESPONSE_TO_ORGANIC_CYCLIC_COMPOUND	1.0859649	0.3011674
GOBP_CELLULAR_RESPONSE_TO_OSMOTIC_STRESS	-0.86761856	0.663451
GOBP_CELLULAR_RESPONSE_TO_OXIDATIVE_STRESS	1.5505695	0.0014777
GOBP_CELLULAR_RESPONSE_TO_OXIDISED_LOW_DENSITY_LIPOPROTEIN_PARTICLE_STIMULUS	1.4110548	0.02235562
GOBP_CELLULAR_RESPONSE_TO_OXYGEN_GLUCOSE_DEPRIVATION	-1.0903485	0.44174758
GOBP_CELLULAR_RESPONSE_TO_OXYGEN_LEVELS	1.0485871	0.40251756
GOBP_CELLULAR_RESPONSE_TO_OXYGEN_RADICAL	1.3898616	0.063863754
GOBP_CELLULAR_RESPONSE_TO_PARATHYROID_HORMONE_STIMULUS	1.120983	0.393586
GOBP_CELLULAR_RESPONSE_TO_PEPTIDE	-0.8949864	0.7022708
GOBP_CELLULAR_RESPONSE_TO_PEPTIDE_HORMONE_STIMULUS	-1.0347633	0.37897152
GOBP_CELLULAR_RESPONSE_TO_PH	1.2964289	0.16185966
GOBP_CELLULAR_RESPONSE_TO_POTASSIUM_ION	1.0358332	0.48814005
GOBP_CELLULAR_RESPONSE_TO_PROGESTERONE_STIMULUS	-1.2980007	0.1315232
GOBP_CELLULAR_RESPONSE_TO_PROSTAGLANDIN_E_STIMULUS	0.95829844	0.56236917
GOBP_CELLULAR_RESPONSE_TO_PROSTAGLANDIN_STIMULUS	1.3670425	0.09680349
GOBP_CELLULAR_RESPONSE_TO_PURINE_CONTAINING_COMPOUND	-1.09772	0.40607375
GOBP_CELLULAR_RESPONSE_TO_RADIATION	1.5724453	0.002660861
GOBP_CELLULAR_RESPONSE_TO_REACTIVE_NITROGEN_SPECIES	-0.897943	0.63931656
GOBP_CELLULAR_RESPONSE_TO_REACTIVE_OXYGEN_SPECIES	1.5834908	0.002959455
GOBP_CELLULAR_RESPONSE_TO_RETINOIC_ACID	0.9910575	0.50925165
GOBP_CELLULAR_RESPONSE_TO_SALT	1.2097515	0.17517619
GOBP_CELLULAR_RESPONSE_TO_SALT_STRESS	-1.1994847	0.27074236
GOBP_CELLULAR_RESPONSE_TO_SODIUM_ARSENITE	-0.9894585	0.55652535
GOBP_CELLULAR_RESPONSE_TO_SORBITOL	-0.91072035	0.65047735
GOBP_CELLULAR_RESPONSE_TO_STARVATION	1.3294187	0.07784083
GOBP_CELLULAR_RESPONSE_TO_STEROID_HORMONE_STIMULUS	1.1779656	0.20947595
GOBP_CELLULAR_RESPONSE_TO_STEROL	1.2614131	0.21176471
GOBP_CELLULAR_RESPONSE_TO_STEROL_DEPLETION	-0.7705438	0.77570623
GOBP_CELLULAR_RESPONSE_TO_TESTOSTERONE_STIMULUS	-1.2606564	0.22616456
GOBP_CELLULAR_RESPONSE_TO_THYROID_HORMONE_STIMULUS	0.7559309	0.76669073
GOBP_CELLULAR_RESPONSE_TO_TOPOLOGICALLY_INCORRECT_PROTEIN	0.8746159	0.6765692
GOBP_CELLULAR_RESPONSE_TO_TOXIC_SUBSTANCE	1.1920403	0.21941954
GOBP_CELLULAR_RESPONSE_TO_TYPE_II_INTERFERON	-1.2057785	0.20776752
GOBP_CELLULAR_RESPONSE_TO_UNFOLDED_PROTEIN	0.9139649	0.59896326
GOBP_CELLULAR_RESPONSE_TO_UV	1.5468653	0.008083141
GOBP_CELLULAR_RESPONSE_TO_UV_A	1.4166491	0.015738249
GOBP_CELLULAR_RESPONSE_TO_UV_B	1.0322261	0.49324745
GOBP_CELLULAR_RESPONSE_TO_UV_C	-1.193939	0.28944802
GOBP_CELLULAR_RESPONSE_TO_VASCULAR_ENDOTHELIAL_GROWTH_FACTOR_STIMULUS	1.3766927	0.07246141
GOBP_CELLULAR_RESPONSE_TO_VIRUS	-1.0051646	0.45702043
GOBP_CELLULAR_RESPONSE_TO_VITAMIN	1.3580673	0.09632224
GOBP_CELLULAR_RESPONSE_TO_VITAMIN_D	1.0647795	0.42939544
GOBP_CELLULAR_RESPONSE_TO_X_RAY	1.4087789	0.043787424
GOBP_CELLULAR_RESPONSE_TO_XENOBIOTIC_STIMULUS	1.3323357	0.07560088
GOBP_CELLULAR_RESPONSE_TO_ZINC_ION	-1.3321052	0.11256644
GOBP_CELLULAR_SENESCENCE	1.2192733	0.19757445
GOBP_CENTRAL_NERVOUS_SYSTEM_DEVELOPMENT	-1.1313413	0.14929011
GOBP_CENTRAL_NERVOUS_SYSTEM_MATURATION	1.4235502	0.012428299
GOBP_CENTRAL_NERVOUS_SYSTEM_MYELIN_FORMATION	-0.68884325	0.83207816
GOBP_CENTRAL_NERVOUS_SYSTEM_NEURON_AXONOGENESIS	-1.0026479	0.48874658
GOBP_CENTRAL_NERVOUS_SYSTEM_NEURON_DEVELOPMENT	1.2496159	0.16697936
GOBP_CENTRAL_NERVOUS_SYSTEM_NEURON_DIFFERENTIATION	1.053418	0.38774034
GOBP_CENTRAL_NERVOUS_SYSTEM_PROJECTION_NEURON_AXONOGENESIS	-0.991512	0.50868994
GOBP_CENTRIOLE_ASSEMBLY	0.6484825	0.9459638
GOBP_CENTRIOLE_CENTRIOLE_COHESION	-0.64732903	0.8772667
GOBP_CENTRIOLE_ELONGATION	-0.8589672	0.68374634
GOBP_CENTROMERE_COMPLEX_ASSEMBLY	-1.1632419	0.28513673
GOBP_CENTROMERIC_SISTER_CHROMATID_COHESION	-0.7727467	0.75016123
GOBP_CENTROSOME_DUPLICATION	-1.0967973	0.3248373
GOBP_CENTROSOME_SEPARATION	0.97134787	0.5473274
GOBP_CERAMIDE_1_PHOSPHATE_TRANSPORT	-1.4115839	0.009828484
GOBP_CERAMIDE_BIOSYNTHETIC_PROCESS	-1.2904872	0.12565069
GOBP_CERAMIDE_CATABOLIC_PROCESS	-1.3742919	0.063207544
GOBP_CERAMIDE_METABOLIC_PROCESS	-1.4634174	0.018308632
GOBP_CERAMIDE_TRANSPORT	-1.4541701	0.014841255
GOBP_CEREBELLAR_CORTEX_DEVELOPMENT	-1.090513	0.36071363
GOBP_CEREBELLAR_CORTEX_FORMATION	-1.4422264	0.05402245
GOBP_CEREBELLAR_CORTEX_MORPHOGENESIS	-1.0649288	0.41721612
GOBP_CEREBELLAR_GRANULAR_LAYER_DEVELOPMENT	-1.1371602	0.36210212
GOBP_CEREBELLAR_GRANULAR_LAYER_FORMATION	-1.4196736	0.030750308
GOBP_CEREBELLAR_GRANULAR_LAYER_MORPHOGENESIS	-1.1330218	0.3668438
GOBP_CEREBELLAR_PURKINJE_CELL_GRANULE_CELL_PRECURSOR_CELL_SIGNALING_INVOLVED_IN_REGULATION_OF_GRANULE_CELL_PRECURSOR_CELL_PROLIFERATION	-1.3221439	0.077416845
GOBP_CEREBELLAR_PURKINJE_CELL_LAYER_DEVELOPMENT	-1.091171	0.39160448
GOBP_CEREBELLAR_PURKINJE_CELL_LAYER_FORMATION	-0.8300745	0.70474017
GOBP_CEREBELLAR_PURKINJE_CELL_LAYER_MORPHOGENESIS	-1.0933341	0.40950397
GOBP_CEREBRAL_CORTEX_CELL_MIGRATION	1.5163741	0.005409975
GOBP_CEREBRAL_CORTEX_DEVELOPMENT	1.5104403	0.007380629
GOBP_CEREBRAL_CORTEX_GABAERGIC_INTERNEURON_DIFFERENTIATION	1.3939434	0.034657177
GOBP_CEREBRAL_CORTEX_NEURON_DIFFERENTIATION	1.4541489	0.017349312
GOBP_CEREBRAL_CORTEX_RADIALLY_ORIENTED_CELL_MIGRATION	1.4235485	0.03661327
GOBP_CEREBRAL_CORTEX_TANGENTIAL_MIGRATION	1.3760122	0.042854212
GOBP_CEREBROSPINAL_FLUID_CIRCULATION	-1.163655	0.31986856
GOBP_CGMP_BIOSYNTHETIC_PROCESS	1.1993333	0.28729168
GOBP_CGMP_MEDIATED_SIGNALING	1.464174	0.024453582
GOBP_CGMP_METABOLIC_PROCESS	0.7336099	0.79501796
GOBP_CHAPERONE_COFACTOR_DEPENDENT_PROTEIN_REFOLDING	-1.4269401	0.056681138
GOBP_CHAPERONE_MEDIATED_AUTOPHAGY	1.2337537	0.24838053
GOBP_CHAPERONE_MEDIATED_PROTEIN_COMPLEX_ASSEMBLY	0.98149824	0.5329299
GOBP_CHAPERONE_MEDIATED_PROTEIN_FOLDING	-1.227411	0.1905016
GOBP_CHARGED_TRNA_AMINO_ACID_MODIFICATION	0.97479314	0.58937573
GOBP_CHEMICAL_HOMEOSTASIS	1.1371852	0.18761489
GOBP_CHEMICAL_SYNAPTIC_TRANSMISSION_POSTSYNAPTIC	0.9166758	0.6006691
GOBP_CHEMOKINE_C_C_MOTIF_LIGAND_5_PRODUCTION	-1.3085105	0.16232252
GOBP_CHEMOKINE_C_X_C_MOTIF_LIGAND_12_SIGNALING_PATHWAY	-1.2150582	0.2568771
GOBP_CHEMOKINE_C_X_C_MOTIF_LIGAND_2_PRODUCTION	1.2335042	0.238377
GOBP_CHEMOKINE_PRODUCTION	-0.82845074	0.72216386
GOBP_CHEMOREPULSION_OF_AXON	-1.2112545	0.26867402
GOBP_CHEMOSENSORY_BEHAVIOR	-0.97352046	0.53218037
GOBP_CHLORIDE_TRANSPORT	1.2735323	0.12389179
GOBP_CHOLANGIOCYTE_PROLIFERATION	-1.3366282	0.09987541
GOBP_CHOLESTEROL_CATABOLIC_PROCESS	1.288522	0.18022814
GOBP_CHOLESTEROL_EFFLUX	1.3870736	0.06161532
GOBP_CHOLESTEROL_IMPORT	1.383694	0.070563756
GOBP_CHOLESTEROL_STORAGE	1.3309963	0.11953042
GOBP_CHOLINE_METABOLIC_PROCESS	1.3751214	0.04173588
GOBP_CHOLINE_TRANSPORT	-1.1259844	0.38905892
GOBP_CHONDROCYTE_DEVELOPMENT	1.0566058	0.43686068
GOBP_CHONDROCYTE_DEVELOPMENT_INVOLVED_IN_ENDOCHONDRAL_BONE_MORPHOGENESIS	-1.1128709	0.39239177
GOBP_CHONDROCYTE_DIFFERENTIATION	1.3763876	0.054819833
GOBP_CHONDROCYTE_DIFFERENTIATION_INVOLVED_IN_ENDOCHONDRAL_BONE_MORPHOGENESIS	-1.1076571	0.38142952
GOBP_CHONDROCYTE_HYPERTROPHY	-1.2261376	0.24335854
GOBP_CHONDROCYTE_PROLIFERATION	0.8429168	0.680108
GOBP_CHONDROITIN_SULFATE_BIOSYNTHETIC_PROCESS	-1.369552	0.10893295
GOBP_CHONDROITIN_SULFATE_PROTEOGLYCAN_BIOSYNTHETIC_PROCESS	0.79759556	0.72875
GOBP_CHONDROITIN_SULFATE_PROTEOGLYCAN_METABOLIC_PROCESS	1.211589	0.24824275
GOBP_CHORIO_ALLANTOIC_FUSION	1.1368086	0.36582136
GOBP_CHORION_DEVELOPMENT	-1.3534459	0.1106401
GOBP_CHORIONIC_TROPHOBLAST_CELL_DIFFERENTIATION	-1.3087057	0.13355318
GOBP_CHROMATIN_ORGANIZATION	-0.82789636	0.93044007
GOBP_CHROMATIN_REMODELING	-0.7839506	0.9427469
GOBP_CHROMATIN_REMODELING_AT_CENTROMERE	-1.1358719	0.36637658
GOBP_CHROMOSOME_CONDENSATION	-1.1822586	0.26999632
GOBP_CHROMOSOME_LOCALIZATION	-0.67081785	0.9630863
GOBP_CHROMOSOME_MOVEMENT_TOWARDS_SPINDLE_POLE	1.1858262	0.3006522
GOBP_CHROMOSOME_ORGANIZATION	-1.2048043	0.09069069
GOBP_CHROMOSOME_ORGANIZATION_INVOLVED_IN_MEIOTIC_CELL_CYCLE	-1.3904629	0.054063797
GOBP_CHROMOSOME_SEGREGATION	-1.0553713	0.33599624
GOBP_CHROMOSOME_SEPARATION	0.66422606	0.97189486
GOBP_CHRONIC_INFLAMMATORY_RESPONSE	1.3000405	0.14131562
GOBP_CILIARY_BASAL_BODY_ORGANIZATION	-0.8048446	0.74744374
GOBP_CILIARY_NEUROTROPHIC_FACTOR_MEDIATED_SIGNALING_PATHWAY	-0.88515383	0.666947
GOBP_CILIUM_DISASSEMBLY	0.80469733	0.74470586
GOBP_CILIUM_MOVEMENT	-0.7674966	0.8782996
GOBP_CILIUM_OR_FLAGELLUM_DEPENDENT_CELL_MOTILITY	0.7914187	0.84053236
GOBP_CILIUM_ORGANIZATION	-1.3455911	0.027651217
GOBP_CIRCADIAN_REGULATION_OF_GENE_EXPRESSION	-0.9278238	0.5581149
GOBP_CIRCADIAN_RHYTHM	0.94312775	0.566388
GOBP_CIRCADIAN_SLEEP_WAKE_CYCLE	1.368312	0.09498438
GOBP_CIRCADIAN_SLEEP_WAKE_CYCLE_REM_SLEEP	1.3671918	0.062356543
GOBP_CIRCADIAN_SLEEP_WAKE_CYCLE_SLEEP	1.3614444	0.10084349
GOBP_CIRCULATORY_SYSTEM_DEVELOPMENT	1.1474655	0.16147467
GOBP_CIRCULATORY_SYSTEM_PROCESS	1.0495392	0.3683102
GOBP_CITRATE_METABOLIC_PROCESS	-0.9491534	0.5998383
GOBP_CITRULLINE_METABOLIC_PROCESS	0.94785565	0.5994639
GOBP_CLATHRIN_COAT_ASSEMBLY	-0.95853746	0.557952
GOBP_CLATHRIN_COATED_VESICLE_CARGO_LOADING	1.2598243	0.20151392
GOBP_CLATHRIN_DEPENDENT_ENDOCYTOSIS	-0.99105775	0.47979042
GOBP_CLEAVAGE_FURROW_FORMATION	1.1153725	0.40170777
GOBP_CLEAVAGE_INVOLVED_IN_RRNA_PROCESSING	-0.8200253	0.72290504
GOBP_CMP_METABOLIC_PROCESS	1.0674278	0.46581376
GOBP_COBALAMIN_METABOLIC_PROCESS	1.359924	0.0800252
GOBP_COBALAMIN_TRANSPORT	1.0350585	0.4910031
GOBP_COBALT_ION_TRANSPORT	1.0734632	0.45751902
GOBP_COCHLEA_DEVELOPMENT	1.2314909	0.2243365
GOBP_COCHLEA_MORPHOGENESIS	1.2544409	0.22309059
GOBP_COENZYME_A_BIOSYNTHETIC_PROCESS	1.0014756	0.5262708
GOBP_COENZYME_A_METABOLIC_PROCESS	0.9006841	0.62074524
GOBP_COGNITION	-0.96298456	0.5272727
GOBP_COLLAGEN_ACTIVATED_SIGNALING_PATHWAY	1.3739861	0.08624192
GOBP_COLLAGEN_ACTIVATED_TYROSINE_KINASE_RECEPTOR_SIGNALING_PATHWAY	1.3422443	0.11841606
GOBP_COLLAGEN_BIOSYNTHETIC_PROCESS	1.3615437	0.09321313
GOBP_COLLAGEN_CATABOLIC_PROCESS	1.403201	0.055762082
GOBP_COLLAGEN_FIBRIL_ORGANIZATION	1.4036374	0.050393958
GOBP_COLLAGEN_METABOLIC_PROCESS	1.5022619	0.015814805
GOBP_COLLATERAL_SPROUTING	-1.3093587	0.15668413
GOBP_COLLECTING_DUCT_DEVELOPMENT	-1.224079	0.24274056
GOBP_COLUMNAR_CUBOIDAL_EPITHELIAL_CELL_DEVELOPMENT	-0.983443	0.5078553
GOBP_COLUMNAR_CUBOIDAL_EPITHELIAL_CELL_DIFFERENTIATION	-1.0817428	0.34292734
GOBP_COLUMNAR_CUBOIDAL_EPITHELIAL_CELL_MATURATION	-1.1827058	0.31110638
GOBP_COMMA_SHAPED_BODY_MORPHOGENESIS	1.3543968	0.08571429
GOBP_COMMISSURAL_NEURON_AXON_GUIDANCE	-1.2423136	0.2186002
GOBP_COMMON_BILE_DUCT_DEVELOPMENT	0.80228186	0.7531281
GOBP_COMMON_MYELOID_PROGENITOR_CELL_PROLIFERATION	1.1688813	0.3292941
GOBP_COMMON_PARTNER_SMAD_PROTEIN_PHOSPHORYLATION	-0.8751923	0.6646997
GOBP_COMPARTMENT_PATTERN_SPECIFICATION	-1.2098012	0.25753424
GOBP_COMPLEMENT_ACTIVATION	0.8681147	0.65341157
GOBP_COMPLEMENT_ACTIVATION_ALTERNATIVE_PATHWAY	-1.3143246	0.1570946
GOBP_COMPLEMENT_ACTIVATION_CLASSICAL_PATHWAY	-1.2482412	0.21894689
GOBP_COMPLEMENT_ACTIVATION_LECTIN_PATHWAY	1.2348261	0.24406978
GOBP_COMPLEMENT_DEPENDENT_CYTOTOXICITY	-1.4110888	0.032762937
GOBP_CONNECTIVE_TISSUE_DEVELOPMENT	1.4531546	0.013801585
GOBP_CONNECTIVE_TISSUE_REPLACEMENT	-1.1676188	0.32364795
GOBP_CONNECTIVE_TISSUE_REPLACEMENT_INVOLVED_IN_INFLAMMATORY_RESPONSE_WOUND_HEALING	-1.227995	0.23182522
GOBP_CONSTITUTIVE_HETEROCHROMATIN_FORMATION	-0.9488957	0.5908218
GOBP_CONSTITUTIVE_SECRETORY_PATHWAY	0.81330466	0.72680414
GOBP_CONVERGENT_EXTENSION	1.1505914	0.34224012
GOBP_CONVERGENT_EXTENSION_INVOLVED_IN_AXIS_ELONGATION	1.3278832	0.1270445
GOBP_CONVERGENT_EXTENSION_INVOLVED_IN_GASTRULATION	1.2616622	0.21953523
GOBP_CONVERGENT_EXTENSION_INVOLVED_IN_ORGANOGENESIS	-1.3186021	0.09048362
GOBP_COPI_COATED_VESICLE_BUDDING	0.5574104	0.92216027
GOBP_COPII_COATED_VESICLE_BUDDING	0.94272465	0.5690533
GOBP_COPII_COATED_VESICLE_CARGO_LOADING	0.76107407	0.7735294
GOBP_COPPER_ION_HOMEOSTASIS	-0.9259635	0.5758597
GOBP_COPPER_ION_IMPORT	-0.9688736	0.5838305
GOBP_COPPER_ION_TRANSMEMBRANE_TRANSPORT	-0.8879937	0.6580867
GOBP_COPPER_ION_TRANSPORT	-0.51447386	0.9649045
GOBP_COPULATION	-1.2053841	0.27090806
GOBP_CORNEA_DEVELOPMENT_IN_CAMERA_TYPE_EYE	0.9208401	0.62025315
GOBP_CORNIFIED_ENVELOPE_ASSEMBLY	-1.3619947	0.03309552
GOBP_CORONARY_ARTERY_MORPHOGENESIS	-1.1559362	0.33704415
GOBP_CORONARY_VASCULATURE_DEVELOPMENT	1.0080985	0.48840752
GOBP_CORONARY_VASCULATURE_MORPHOGENESIS	1.2868627	0.19302325
GOBP_CORPUS_CALLOSUM_DEVELOPMENT	-1.2240533	0.22512507
GOBP_CORPUS_CALLOSUM_MORPHOGENESIS	1.3457028	0.09080569
GOBP_CORTICAL_ACTIN_CYTOSKELETON_ORGANIZATION	-1.2049258	0.23390082
GOBP_CORTICAL_CYTOSKELETON_ORGANIZATION	-1.2175155	0.2147284
GOBP_CORTICOSPINAL_TRACT_MORPHOGENESIS	-1.2811592	0.16277258
GOBP_CORTICOSTEROID_HORMONE_SECRETION	-1.0481942	0.4544115
GOBP_CORTICOSTEROID_RECEPTOR_SIGNALING_PATHWAY	0.94598484	0.57804614
GOBP_CORTICOTROPIN_SECRETION	1.3585224	0.068246834
GOBP_CORTISOL_BIOSYNTHETIC_PROCESS	-0.9080866	0.6450682
GOBP_CORTISOL_METABOLIC_PROCESS	-1.0332459	0.5048281
GOBP_CORTISOL_SECRETION	-0.8328567	0.7282799
GOBP_COTRANSLATIONAL_PROTEIN_TARGETING_TO_MEMBRANE	0.69346267	0.8422175
GOBP_CRANIAL_GANGLION_DEVELOPMENT	1.3711019	0.049789354
GOBP_CRANIAL_NERVE_DEVELOPMENT	-0.9001058	0.6233038
GOBP_CRANIAL_NERVE_FORMATION	-1.3041294	0.15867944
GOBP_CRANIAL_NERVE_MORPHOGENESIS	1.0438918	0.4605589
GOBP_CRANIAL_NERVE_STRUCTURAL_ORGANIZATION	-1.2175101	0.25864077
GOBP_CRANIAL_SKELETAL_SYSTEM_DEVELOPMENT	1.3442556	0.090052016
GOBP_CRANIAL_SUTURE_MORPHOGENESIS	1.1808685	0.31505272
GOBP_CRANIOFACIAL_SUTURE_MORPHOGENESIS	1.0672153	0.43842906
GOBP_CRD_MEDIATED_MRNA_STABILIZATION	-1.1473671	0.35062376
GOBP_CRISTAE_FORMATION	0.9527695	0.56350917
GOBP_CUT_CATABOLIC_PROCESS	-0.94646823	0.61093813
GOBP_CYCLIC_GMP_AMP_TRANSMEMBRANE_IMPORT_ACROSS_PLASMA_MEMBRANE	-1.3354146	0.06784604
GOBP_CYCLIC_NUCLEOTIDE_BIOSYNTHETIC_PROCESS	-0.9955619	0.51900667
GOBP_CYCLIC_NUCLEOTIDE_CATABOLIC_PROCESS	-1.1208637	0.3756235
GOBP_CYCLIC_NUCLEOTIDE_MEDIATED_SIGNALING	-1.0070215	0.44545454
GOBP_CYCLIC_NUCLEOTIDE_METABOLIC_PROCESS	-1.0895274	0.3644993
GOBP_CYCLOOXYGENASE_PATHWAY	1.3513149	0.10057471
GOBP_CYSTEINE_METABOLIC_PROCESS	1.0087564	0.51795065
GOBP_CYTIDINE_METABOLIC_PROCESS	-1.3455795	0.054810494
GOBP_CYTIDINE_TO_URIDINE_EDITING	-1.3031417	0.17084041
GOBP_CYTOCHROME_COMPLEX_ASSEMBLY	0.643841	0.9109215
GOBP_CYTOKINE_MEDIATED_SIGNALING_PATHWAY	-1.2664351	0.0684815
GOBP_CYTOKINE_PRODUCTION	1.0275472	0.41680753
GOBP_CYTOKINE_PRODUCTION_INVOLVED_IN_IMMUNE_RESPONSE	1.0795233	0.37795398
GOBP_CYTOKINE_PRODUCTION_INVOLVED_IN_INFLAMMATORY_RESPONSE	1.0797259	0.4050977
GOBP_CYTOKINESIS	-0.79124767	0.8676845
GOBP_CYTOKINETIC_PROCESS	-0.8709907	0.6595822
GOBP_CYTOLYSIS	1.357664	0.09712496
GOBP_CYTOPLASM_ORGANIZATION	-1.2225755	0.25341806
GOBP_CYTOPLASMIC_MICROTUBULE_ORGANIZATION	0.6817094	0.93720776
GOBP_CYTOPLASMIC_SEQUESTERING_OF_NF_KAPPAB	-1.0104247	0.51682794
GOBP_CYTOPLASMIC_SEQUESTERING_OF_PROTEIN	-1.3151497	0.15449375
GOBP_CYTOPLASMIC_SEQUESTERING_OF_TRANSCRIPTION_FACTOR	-0.9174991	0.5981595
GOBP_CYTOPLASMIC_TRANSLATION	-1.1320565	0.2554931
GOBP_CYTOPLASMIC_TRANSLATIONAL_ELONGATION	0.81259495	0.72527236
GOBP_CYTOPLASMIC_TRANSLATIONAL_INITIATION	-0.8038969	0.742329
GOBP_CYTOSKELETON_DEPENDENT_CYTOKINESIS	-0.6123548	0.9964115
GOBP_CYTOSKELETON_DEPENDENT_INTRACELLULAR_TRANSPORT	0.9879737	0.46398574
GOBP_CYTOSOLIC_PATTERN_RECOGNITION_RECEPTOR_SIGNALING_PATHWAY	-1.5556418	0.013800718
GOBP_CYTOSOLIC_RIBOSOME_ASSEMBLY	-0.60523003	0.8949837
GOBP_CYTOSOLIC_TRANSPORT	0.79175186	0.8994239
GOBP_DAMP_METABOLIC_PROCESS	-1.2180455	0.25386998
GOBP_DE_NOVO_AMP_BIOSYNTHETIC_PROCESS	-0.97609687	0.56342703
GOBP_DE_NOVO_CENTRIOLE_ASSEMBLY	1.2557032	0.19808632
GOBP_DE_NOVO_PROTEIN_FOLDING	-1.4192193	0.06633907
GOBP_DE_NOVO_PYRIMIDINE_NUCLEOBASE_BIOSYNTHETIC_PROCESS	-0.80756193	0.732644
GOBP_DEADENYLATION_DEPENDENT_DECAPPING_OF_NUCLEAR_TRANSCRIBED_MRNA	-0.8385716	0.6901834
GOBP_DECIDUALIZATION	1.2607948	0.20084478
GOBP_DEDIFFERENTIATION	-1.068607	0.45642105
GOBP_DEFENSE_RESPONSE_TO_BACTERIUM	0.9081069	0.61160606
GOBP_DEFENSE_RESPONSE_TO_FUNGUS	1.3099058	0.16103706
GOBP_DEFENSE_RESPONSE_TO_GRAM_NEGATIVE_BACTERIUM	-1.3671048	0.10380864
GOBP_DEFENSE_RESPONSE_TO_GRAM_POSITIVE_BACTERIUM	1.1077104	0.36714897
GOBP_DEFENSE_RESPONSE_TO_OTHER_ORGANISM	-1.1130432	0.13953489
GOBP_DEFENSE_RESPONSE_TO_SYMBIONT	-1.4407678	0.021300448
GOBP_DEFENSE_RESPONSE_TO_TUMOR_CELL	-0.94572145	0.59765023
GOBP_DEFINITIVE_HEMOPOIESIS	1.2587603	0.21954751
GOBP_DEHYDROASCORBIC_ACID_TRANSPORT	-1.2992179	0.14139067
GOBP_DEMETHYLATION	1.2319407	0.20410436
GOBP_DENDRITE_ARBORIZATION	-1.280003	0.17677845
GOBP_DENDRITE_DEVELOPMENT	-0.8959405	0.6556465
GOBP_DENDRITE_EXTENSION	1.1674528	0.28158766
GOBP_DENDRITE_MORPHOGENESIS	-1.0918685	0.30901015
GOBP_DENDRITE_SELF_AVOIDANCE	-1.3020173	0.17416577
GOBP_DENDRITIC_CELL_APOPTOTIC_PROCESS	-1.2424313	0.22986285
GOBP_DENDRITIC_CELL_CHEMOTAXIS	-1.0017546	0.52345073
GOBP_DENDRITIC_CELL_CYTOKINE_PRODUCTION	-1.1379333	0.35023144
GOBP_DENDRITIC_CELL_DIFFERENTIATION	-0.77538645	0.7758492
GOBP_DENDRITIC_CELL_MIGRATION	-0.9888134	0.53208554
GOBP_DENDRITIC_SPINE_DEVELOPMENT	-1.2158338	0.19284959
GOBP_DENDRITIC_SPINE_MAINTENANCE	-0.8783005	0.65666795
GOBP_DENDRITIC_SPINE_MORPHOGENESIS	-0.6733842	0.93207884
GOBP_DENDRITIC_TRANSPORT	1.2699866	0.20748802
GOBP_DENSE_CORE_GRANULE_EXOCYTOSIS	1.0346129	0.48174366
GOBP_DENSE_CORE_GRANULE_LOCALIZATION	1.2910416	0.16005968
GOBP_DENTATE_GYRUS_DEVELOPMENT	1.0276334	0.47920164
GOBP_DENTINOGENESIS	-1.2838026	0.17792933
GOBP_DEOXYRIBONUCLEOSIDE_CATABOLIC_PROCESS	1.0535654	0.48455003
GOBP_DEOXYRIBONUCLEOSIDE_DIPHOSPHATE_METABOLIC_PROCESS	1.0069388	0.5419501
GOBP_DEOXYRIBONUCLEOSIDE_METABOLIC_PROCESS	-0.8987587	0.64140934
GOBP_DEOXYRIBONUCLEOSIDE_MONOPHOSPHATE_BIOSYNTHETIC_PROCESS	-1.0859851	0.42288977
GOBP_DEOXYRIBONUCLEOSIDE_MONOPHOSPHATE_CATABOLIC_PROCESS	1.0841734	0.42355564
GOBP_DEOXYRIBONUCLEOSIDE_MONOPHOSPHATE_METABOLIC_PROCESS	-0.7308652	0.81888515
GOBP_DEOXYRIBONUCLEOSIDE_TRIPHOSPHATE_METABOLIC_PROCESS	-1.159862	0.34920636
GOBP_DEOXYRIBONUCLEOTIDE_BIOSYNTHETIC_PROCESS	-0.86357445	0.65629894
GOBP_DEOXYRIBONUCLEOTIDE_CATABOLIC_PROCESS	0.9583604	0.5590439
GOBP_DEOXYRIBONUCLEOTIDE_METABOLIC_PROCESS	0.6286758	0.92757046
GOBP_DEPHOSPHORYLATION	1.1761214	0.18682039
GOBP_DEPHOSPHORYLATION_OF_RNA_POLYMERASE_II_C_TERMINAL_DOMAIN	-0.8535857	0.70638037
GOBP_DEPYRIMIDINATION	-1.0762275	0.4509537
GOBP_DERMATAN_SULFATE_BIOSYNTHETIC_PROCESS	-1.1901278	0.293643
GOBP_DERMATAN_SULFATE_METABOLIC_PROCESS	-1.1207031	0.38915685
GOBP_DERMATAN_SULFATE_PROTEOGLYCAN_BIOSYNTHETIC_PROCESS	-1.2073311	0.2686022
GOBP_DERMATAN_SULFATE_PROTEOGLYCAN_METABOLIC_PROCESS	-1.136976	0.35692543
GOBP_DESMOSOME_ORGANIZATION	-0.97095656	0.571618
GOBP_DETECTION_OF_ABIOTIC_STIMULUS	0.9363588	0.5771709
GOBP_DETECTION_OF_BACTERIUM	1.0455307	0.48822045
GOBP_DETECTION_OF_BIOTIC_STIMULUS	0.98031825	0.53268033
GOBP_DETECTION_OF_CALCIUM_ION	1.1265979	0.37259817
GOBP_DETECTION_OF_CELL_DENSITY	1.0169051	0.5106502
GOBP_DETECTION_OF_CHEMICAL_STIMULUS	1.2471167	0.18519731
GOBP_DETECTION_OF_CHEMICAL_STIMULUS_INVOLVED_IN_SENSORY_PERCEPTION_OF_TASTE	1.4192998	0.04150126
GOBP_DETECTION_OF_EXTERNAL_BIOTIC_STIMULUS	1.1061122	0.3988646
GOBP_DETECTION_OF_LIGHT_STIMULUS	1.1024472	0.35829467
GOBP_DETECTION_OF_LIGHT_STIMULUS_INVOLVED_IN_SENSORY_PERCEPTION	0.8721371	0.6570542
GOBP_DETECTION_OF_MECHANICAL_STIMULUS	1.0855469	0.4002756
GOBP_DETECTION_OF_MECHANICAL_STIMULUS_INVOLVED_IN_SENSORY_PERCEPTION	1.2361778	0.23337449
GOBP_DETECTION_OF_MECHANICAL_STIMULUS_INVOLVED_IN_SENSORY_PERCEPTION_OF_PAIN	-1.1992899	0.27688172
GOBP_DETECTION_OF_MECHANICAL_STIMULUS_INVOLVED_IN_SENSORY_PERCEPTION_OF_SOUND	1.3835605	0.07525887
GOBP_DETECTION_OF_MOLECULE_OF_BACTERIAL_ORIGIN	1.1548853	0.34718224
GOBP_DETECTION_OF_MUSCLE_STRETCH	-1.3398998	0.0622447
GOBP_DETECTION_OF_OTHER_ORGANISM	1.0872296	0.42848074
GOBP_DETECTION_OF_STIMULUS	1.2468184	0.14234723
GOBP_DETECTION_OF_STIMULUS_INVOLVED_IN_SENSORY_PERCEPTION	1.4032745	0.051399652
GOBP_DETECTION_OF_STIMULUS_INVOLVED_IN_SENSORY_PERCEPTION_OF_PAIN	-0.9026572	0.62785864
GOBP_DETECTION_OF_TEMPERATURE_STIMULUS	1.0202547	0.48222706
GOBP_DETECTION_OF_TEMPERATURE_STIMULUS_INVOLVED_IN_SENSORY_PERCEPTION_OF_PAIN	0.9776787	0.53447634
GOBP_DETECTION_OF_VISIBLE_LIGHT	1.1121973	0.3516627
GOBP_DETERMINATION_OF_ADULT_LIFESPAN	-1.242361	0.23182411
GOBP_DETERMINATION_OF_DORSAL_VENTRAL_ASYMMETRY	1.3719255	0.06729363
GOBP_DETERMINATION_OF_LEFT_RIGHT_ASYMMETRY_IN_LATERAL_MESODERM	-1.0435449	0.48406163
GOBP_DETOXIFICATION	1.2148585	0.19232534
GOBP_DETOXIFICATION_OF_INORGANIC_COMPOUND	1.262761	0.19276859
GOBP_DETOXIFICATION_OF_NITROGEN_COMPOUND	1.0742464	0.46111763
GOBP_DEVELOPMENT_OF_PRIMARY_FEMALE_SEXUAL_CHARACTERISTICS	1.4977447	0.012096774
GOBP_DEVELOPMENT_OF_PRIMARY_SEXUAL_CHARACTERISTICS	1.5065565	0.005671346
GOBP_DEVELOPMENT_OF_SECONDARY_FEMALE_SEXUAL_CHARACTERISTICS	1.2935086	0.16473053
GOBP_DEVELOPMENT_OF_SECONDARY_SEXUAL_CHARACTERISTICS	1.300819	0.16190296
GOBP_DEVELOPMENTAL_CELL_GROWTH	-1.271895	0.091334894
GOBP_DEVELOPMENTAL_GROWTH	1.1797447	0.15360501
GOBP_DEVELOPMENTAL_GROWTH_INVOLVED_IN_MORPHOGENESIS	-1.1389204	0.22859505
GOBP_DEVELOPMENTAL_INDUCTION	1.3338864	0.11390402
GOBP_DEVELOPMENTAL_MATURATION	0.95601004	0.5416126
GOBP_DEVELOPMENTAL_PIGMENTATION	-1.0573059	0.4009481
GOBP_DEVELOPMENTAL_PROCESS_INVOLVED_IN_REPRODUCTION	1.2022839	0.10572226
GOBP_DIACYLGLYCEROL_BIOSYNTHETIC_PROCESS	-1.3542384	0.09947644
GOBP_DIACYLGLYCEROL_CATABOLIC_PROCESS	1.4043415	0.005812827
GOBP_DIACYLGLYCEROL_METABOLIC_PROCESS	1.1695654	0.31962082
GOBP_DIADENOSINE_POLYPHOSPHATE_CATABOLIC_PROCESS	-1.1019515	0.4135995
GOBP_DIADENOSINE_POLYPHOSPHATE_METABOLIC_PROCESS	-1.0236354	0.5014957
GOBP_DIAPEDESIS	-0.9626777	0.5868574
GOBP_DIAPHRAGM_DEVELOPMENT	1.0569571	0.47525892
GOBP_DICARBOXYLIC_ACID_BIOSYNTHETIC_PROCESS	1.1970133	0.29410684
GOBP_DICARBOXYLIC_ACID_CATABOLIC_PROCESS	0.93711615	0.58408564
GOBP_DICARBOXYLIC_ACID_METABOLIC_PROCESS	1.1942223	0.23070866
GOBP_DICARBOXYLIC_ACID_TRANSPORT	1.0998045	0.33959702
GOBP_DICHOTOMOUS_SUBDIVISION_OF_AN_EPITHELIAL_TERMINAL_UNIT	-1.258613	0.20378597
GOBP_DIENCEPHALON_DEVELOPMENT	1.3270631	0.108742006
GOBP_DIET_INDUCED_THERMOGENESIS	1.0930126	0.41766158
GOBP_DIGESTION	-1.1880972	0.20574673
GOBP_DIGESTIVE_SYSTEM_DEVELOPMENT	1.1214896	0.30343398
GOBP_DIGESTIVE_SYSTEM_PROCESS	1.2387924	0.18272685
GOBP_DIGESTIVE_TRACT_MORPHOGENESIS	1.3187968	0.11939063
GOBP_DIOL_BIOSYNTHETIC_PROCESS	-0.9309458	0.5949943
GOBP_DIOL_METABOLIC_PROCESS	-0.8729661	0.64694834
GOBP_DIPEPTIDE_TRANSMEMBRANE_TRANSPORT	-1.2250637	0.2538139
GOBP_DIPHOSPHOINOSITOL_POLYPHOSPHATE_METABOLIC_PROCESS	-1.1233656	0.38370892
GOBP_DIRECT_OSSIFICATION	1.3792337	0.05837859
GOBP_DISACCHARIDE_METABOLIC_PROCESS	1.3899485	0.07101368
GOBP_DISTAL_TUBULE_DEVELOPMENT	-1.0735965	0.4563163
GOBP_DITERPENOID_BIOSYNTHETIC_PROCESS	1.3197054	0.13394216
GOBP_DNA_BIOSYNTHETIC_PROCESS	0.98051083	0.5041088
GOBP_DNA_CATABOLIC_PROCESS	-1.0770929	0.40444446
GOBP_DNA_CATABOLIC_PROCESS_ENDONUCLEOLYTIC	0.69858074	0.8188529
GOBP_DNA_CONFORMATION_CHANGE	1.1467493	0.2867339
GOBP_DNA_CYTOSINE_DEAMINATION	-1.3488799	0.056947164
GOBP_DNA_DAMAGE_RESPONSE_SIGNAL_TRANSDUCTION_BY_P53_CLASS_MEDIATOR	-0.9836316	0.49682653
GOBP_DNA_DAMAGE_RESPONSE_SIGNAL_TRANSDUCTION_BY_P53_CLASS_MEDIATOR_RESULTING_IN_CELL_CYCLE_ARREST	-1.2128788	0.26116914
GOBP_DNA_DAMAGE_RESPONSE_SIGNAL_TRANSDUCTION_RESULTING_IN_TRANSCRIPTION	-1.3231261	0.15699887
GOBP_DNA_DEALKYLATION	1.1547482	0.3212152
GOBP_DNA_DEALKYLATION_INVOLVED_IN_DNA_REPAIR	1.0742509	0.44329515
GOBP_DNA_DEAMINATION	-1.343992	0.08026949
GOBP_DNA_DOUBLE_STRAND_BREAK_PROCESSING	-1.2256973	0.24246484
GOBP_DNA_ENDOREDUPLICATION	-1.2072698	0.27216053
GOBP_DNA_INTEGRATION	-0.8516676	0.67686427
GOBP_DNA_INTEGRITY_CHECKPOINT_SIGNALING	-1.4618915	0.032
GOBP_DNA_LIGATION	-0.5791621	0.93865716
GOBP_DNA_LIGATION_INVOLVED_IN_DNA_REPAIR	0.8097116	0.74721813
GOBP_DNA_METABOLIC_PROCESS	-1.0417994	0.33007336
GOBP_DNA_METHYLATION	0.7051076	0.8602505
GOBP_DNA_METHYLATION_DEPENDENT_HETEROCHROMATIN_FORMATION	-1.1915826	0.26972774
GOBP_DNA_METHYLATION_INVOLVED_IN_EMBRYO_DEVELOPMENT	1.3540711	0.08174274
GOBP_DNA_METHYLATION_INVOLVED_IN_GAMETE_GENERATION	-0.9435402	0.5953576
GOBP_DNA_MODIFICATION	1.0722758	0.3866341
GOBP_DNA_PROTECTION	-1.0219203	0.52105045
GOBP_DNA_RECOMBINATION	-1.3044617	0.056579374
GOBP_DNA_REPAIR	-0.96252877	0.53862464
GOBP_DNA_REPAIR_DEPENDENT_CHROMATIN_REMODELING	-0.8197734	0.7405015
GOBP_DNA_REPLICATION	-1.3236711	0.048269138
GOBP_DNA_REPLICATION_CHECKPOINT_SIGNALING	-1.2872049	0.19309123
GOBP_DNA_REPLICATION_DEPENDENT_CHROMATIN_ASSEMBLY	-1.1523995	0.34225035
GOBP_DNA_REPLICATION_INITIATION	-1.4465191	0.051591128
GOBP_DNA_REPLICATION_SYNTHESIS_OF_RNA_PRIMER	-0.9915977	0.55840623
GOBP_DNA_STRAND_ELONGATION	-1.2757354	0.18009709
GOBP_DNA_STRAND_ELONGATION_INVOLVED_IN_DNA_REPLICATION	-1.283385	0.19390643
GOBP_DNA_STRAND_RESECTION_INVOLVED_IN_REPLICATION_FORK_PROCESSING	-1.0871415	0.4323172
GOBP_DNA_SYNTHESIS_INVOLVED_IN_DNA_REPAIR	-1.3241535	0.1289016
GOBP_DNA_TEMPLATED_DNA_REPLICATION	-1.5104344	0.016855754
GOBP_DNA_TEMPLATED_DNA_REPLICATION_MAINTENANCE_OF_FIDELITY	-1.0817475	0.35701463
GOBP_DNA_TEMPLATED_TRANSCRIPTION_ELONGATION	-1.4730071	0.015710503
GOBP_DNA_TEMPLATED_TRANSCRIPTION_INITIATION	-0.71117294	0.9602351
GOBP_DNA_TEMPLATED_TRANSCRIPTION_TERMINATION	-1.1248902	0.34861767
GOBP_DNA_TOPOLOGICAL_CHANGE	-1.1270243	0.37864077
GOBP_DNA_UNWINDING_INVOLVED_IN_DNA_REPLICATION	-1.4661057	0.041780822
GOBP_DOLICHOL_METABOLIC_PROCESS	0.6600513	0.85664266
GOBP_DOLICHYL_DIPHOSPHATE_METABOLIC_PROCESS	-1.2056795	0.25699845
GOBP_DOPAMINE_BIOSYNTHETIC_PROCESS	0.7179219	0.803768
GOBP_DOPAMINE_METABOLIC_PROCESS	-0.9425901	0.54890126
GOBP_DOPAMINE_RECEPTOR_SIGNALING_PATHWAY	-1.1470277	0.3109547
GOBP_DOPAMINE_SECRETION	0.86164397	0.6636781
GOBP_DOPAMINE_TRANSPORT	0.7674433	0.77852803
GOBP_DOPAMINERGIC_NEURON_DIFFERENTIATION	0.98415136	0.5207824
GOBP_DORSAL_AORTA_DEVELOPMENT	1.0126895	0.51265824
GOBP_DORSAL_AORTA_MORPHOGENESIS	1.0699118	0.4531807
GOBP_DORSAL_ROOT_GANGLION_DEVELOPMENT	-0.99717367	0.54888636
GOBP_DORSAL_SPINAL_CORD_DEVELOPMENT	-1.0967064	0.41058898
GOBP_DORSAL_VENTRAL_AXIS_SPECIFICATION	1.0071317	0.5196516
GOBP_DORSAL_VENTRAL_NEURAL_TUBE_PATTERNING	-1.4401894	0.01674277
GOBP_DORSAL_VENTRAL_PATTERN_FORMATION	1.2286948	0.19081552
GOBP_DOSAGE_COMPENSATION	-1.0080801	0.47191012
GOBP_DOUBLE_STRAND_BREAK_REPAIR	-0.88097256	0.7134652
GOBP_DOUBLE_STRAND_BREAK_REPAIR_VIA_BREAK_INDUCED_REPLICATION	-1.3730488	0.09758748
GOBP_DOUBLE_STRAND_BREAK_REPAIR_VIA_CLASSICAL_NONHOMOLOGOUS_END_JOINING	-0.97245216	0.56700814
GOBP_DOUBLE_STRAND_BREAK_REPAIR_VIA_NONHOMOLOGOUS_END_JOINING	-0.8808305	0.63175124
GOBP_DOUBLE_STRAND_BREAK_REPAIR_VIA_SINGLE_STRAND_ANNEALING	-0.91415757	0.64602625
GOBP_DOUBLE_STRAND_BREAK_REPAIR_VIA_SYNTHESIS_DEPENDENT_STRAND_ANNEALING	-1.2326388	0.25310493
GOBP_DRINKING_BEHAVIOR	-1.0085641	0.5111402
GOBP_DTMP_METABOLIC_PROCESS	0.5571712	0.9213115
GOBP_DTTP_METABOLIC_PROCESS	-1.0894202	0.41785416
GOBP_DUCTUS_ARTERIOSUS_CLOSURE	-0.98696965	0.56591266
GOBP_DUMP_CATABOLIC_PROCESS	1.0589814	0.48292086
GOBP_DUMP_METABOLIC_PROCESS	1.0646226	0.47248656
GOBP_EAR_DEVELOPMENT	1.1855232	0.20452617
GOBP_EAR_MORPHOGENESIS	1.355131	0.072222225
GOBP_EARLY_ENDOSOME_TO_GOLGI_TRANSPORT	-0.74890196	0.78620166
GOBP_EATING_BEHAVIOR	1.2107123	0.2644716
GOBP_ECTODERM_DEVELOPMENT	-1.4817342	0.038114123
GOBP_ECTODERMAL_CELL_DIFFERENTIATION	-1.3960738	0.047827903
GOBP_ECTODERMAL_PLACODE_DEVELOPMENT	1.4373032	0.022832746
GOBP_ECTOPIC_GERM_CELL_PROGRAMMED_CELL_DEATH	-1.2537435	0.20970473
GOBP_EGG_ACTIVATION	-1.2985766	0.16396889
GOBP_ELASTIC_FIBER_ASSEMBLY	1.3463416	0.10814784
GOBP_ELASTIN_METABOLIC_PROCESS	-1.3422221	0.11178437
GOBP_ELECTRON_TRANSPORT_CHAIN	0.965356	0.5081107
GOBP_EMBRYO_DEVELOPMENT	1.2384437	0.05502125
GOBP_EMBRYO_DEVELOPMENT_ENDING_IN_BIRTH_OR_EGG_HATCHING	1.2424023	0.076198526
GOBP_EMBRYO_IMPLANTATION	1.4068965	0.057167795
GOBP_EMBRYONIC_APPENDAGE_MORPHOGENESIS	1.3784525	0.060638625
GOBP_EMBRYONIC_AXIS_SPECIFICATION	-1.1177354	0.3519688
GOBP_EMBRYONIC_BODY_MORPHOGENESIS	-0.9966365	0.51868033
GOBP_EMBRYONIC_BRAIN_DEVELOPMENT	-0.9438911	0.5590324
GOBP_EMBRYONIC_CAMERA_TYPE_EYE_DEVELOPMENT	0.78971124	0.75982904
GOBP_EMBRYONIC_CAMERA_TYPE_EYE_FORMATION	1.0651997	0.46103653
GOBP_EMBRYONIC_CAMERA_TYPE_EYE_MORPHOGENESIS	1.3385097	0.10813168
GOBP_EMBRYONIC_CLEAVAGE	-0.9466021	0.58809924
GOBP_EMBRYONIC_CRANIAL_SKELETON_MORPHOGENESIS	1.3930612	0.061248332
GOBP_EMBRYONIC_DIGESTIVE_TRACT_DEVELOPMENT	-0.94262725	0.5472098
GOBP_EMBRYONIC_DIGESTIVE_TRACT_MORPHOGENESIS	1.0844764	0.4307048
GOBP_EMBRYONIC_DIGIT_MORPHOGENESIS	1.3740814	0.06818182
GOBP_EMBRYONIC_EYE_MORPHOGENESIS	1.2371082	0.23487607
GOBP_EMBRYONIC_FORELIMB_MORPHOGENESIS	1.4323082	0.03249867
GOBP_EMBRYONIC_HEART_TUBE_DEVELOPMENT	1.0298113	0.44565916
GOBP_EMBRYONIC_HEART_TUBE_MORPHOGENESIS	1.0488319	0.43447825
GOBP_EMBRYONIC_HEMOPOIESIS	1.4561304	0.013435003
GOBP_EMBRYONIC_HINDLIMB_MORPHOGENESIS	1.3428837	0.116291344
GOBP_EMBRYONIC_MORPHOGENESIS	1.282069	0.06305539
GOBP_EMBRYONIC_NEUROCRANIUM_MORPHOGENESIS	-1.2542493	0.22616503
GOBP_EMBRYONIC_ORGAN_DEVELOPMENT	1.1089946	0.27975807
GOBP_EMBRYONIC_ORGAN_MORPHOGENESIS	1.3507146	0.051278505
GOBP_EMBRYONIC_PATTERN_SPECIFICATION	-1.1594002	0.27256152
GOBP_EMBRYONIC_PLACENTA_DEVELOPMENT	-1.1627543	0.24553694
GOBP_EMBRYONIC_PLACENTA_MORPHOGENESIS	-1.1295989	0.34842744
GOBP_EMBRYONIC_PROCESS_INVOLVED_IN_FEMALE_PREGNANCY	1.3901557	0.035247773
GOBP_EMBRYONIC_RETINA_MORPHOGENESIS_IN_CAMERA_TYPE_EYE	1.37751	0.053176932
GOBP_EMBRYONIC_SKELETAL_JOINT_DEVELOPMENT	-1.0027366	0.5293566
GOBP_EMBRYONIC_SKELETAL_JOINT_MORPHOGENESIS	-1.2751393	0.18291979
GOBP_EMBRYONIC_SKELETAL_SYSTEM_DEVELOPMENT	1.4616483	0.019975603
GOBP_EMBRYONIC_SKELETAL_SYSTEM_MORPHOGENESIS	1.398499	0.047505938
GOBP_EMBRYONIC_VISCEROCRANIUM_MORPHOGENESIS	-1.0593045	0.47368422
GOBP_ENAMEL_MINERALIZATION	-1.0037084	0.52155584
GOBP_ENDOCARDIAL_CELL_DIFFERENTIATION	1.3194594	0.13165426
GOBP_ENDOCARDIAL_CUSHION_DEVELOPMENT	1.059413	0.42075855
GOBP_ENDOCARDIAL_CUSHION_FORMATION	1.0475736	0.4513591
GOBP_ENDOCARDIAL_CUSHION_FUSION	-1.127148	0.37951106
GOBP_ENDOCARDIAL_CUSHION_MORPHOGENESIS	1.0627449	0.43108407
GOBP_ENDOCARDIAL_CUSHION_TO_MESENCHYMAL_TRANSITION	1.3271668	0.11444508
GOBP_ENDOCARDIUM_DEVELOPMENT	1.3645258	0.09116279
GOBP_ENDOCARDIUM_MORPHOGENESIS	1.282264	0.17559296
GOBP_ENDOCHONDRAL_BONE_MORPHOGENESIS	1.4045377	0.051316008
GOBP_ENDOCRINE_HORMONE_SECRETION	-0.9952301	0.49320284
GOBP_ENDOCRINE_PANCREAS_DEVELOPMENT	-1.3527907	0.08214155
GOBP_ENDOCRINE_PROCESS	0.91434896	0.6050286
GOBP_ENDOCRINE_SYSTEM_DEVELOPMENT	1.1818697	0.23342375
GOBP_ENDOCYTIC_RECYCLING	-1.1635263	0.24236535
GOBP_ENDOCYTOSIS	-1.080834	0.23345885
GOBP_ENDOCYTOSIS_INVOLVED_IN_VIRAL_ENTRY_INTO_HOST_CELL	1.2919283	0.17937641
GOBP_ENDODERM_DEVELOPMENT	1.26103	0.15631929
GOBP_ENDODERM_FORMATION	1.2552825	0.18565261
GOBP_ENDODERMAL_CELL_DIFFERENTIATION	1.2401597	0.20883195
GOBP_ENDODERMAL_CELL_FATE_COMMITMENT	1.0340338	0.48014572
GOBP_ENDODERMAL_CELL_FATE_SPECIFICATION	1.0804733	0.44739392
GOBP_ENDOLYSOSOMAL_TOLL_LIKE_RECEPTOR_SIGNALING_PATHWAY	-1.2938304	0.16756377
GOBP_ENDOMEMBRANE_SYSTEM_ORGANIZATION	0.8814698	0.722371
GOBP_ENDONUCLEOLYTIC_CLEAVAGE_IN_5_ETS_OF_TRICISTRONIC_RRNA_TRANSCRIPT_SSU_RRNA_5_8S_RRNA_LSU_RRNA	-1.0507613	0.47425592
GOBP_ENDONUCLEOLYTIC_CLEAVAGE_IN_ITS1_TO_SEPARATE_SSU_RRNA_FROM_5_8S_RRNA_AND_LSU_RRNA_FROM_TRICISTRONIC_RRNA_TRANSCRIPT_SSU_RRNA_5_8S_RRNA_LSU_RRNA	-0.92158616	0.6066681
GOBP_ENDONUCLEOLYTIC_CLEAVAGE_INVOLVED_IN_RRNA_PROCESSING	-0.7111196	0.8269743
GOBP_ENDOPLASMIC_RETICULUM_CALCIUM_ION_HOMEOSTASIS	0.4977738	0.98454905
GOBP_ENDOPLASMIC_RETICULUM_LOCALIZATION	-0.8922577	0.64731
GOBP_ENDOPLASMIC_RETICULUM_MANNOSE_TRIMMING	-0.7666465	0.77613044
GOBP_ENDOPLASMIC_RETICULUM_MEMBRANE_ORGANIZATION	-0.76109856	0.77152175
GOBP_ENDOPLASMIC_RETICULUM_ORGANIZATION	0.65134674	0.9525519
GOBP_ENDOPLASMIC_RETICULUM_PLASMA_MEMBRANE_TETHERING	1.1754283	0.3127699
GOBP_ENDOPLASMIC_RETICULUM_TO_CYTOSOL_TRANSPORT	-0.58997375	0.95655406
GOBP_ENDOPLASMIC_RETICULUM_TO_GOLGI_VESICLE_MEDIATED_TRANSPORT	-0.7501031	0.90186024
GOBP_ENDOPLASMIC_RETICULUM_TUBULAR_NETWORK_FORMATION	1.3393011	0.09819967
GOBP_ENDOPLASMIC_RETICULUM_TUBULAR_NETWORK_ORGANIZATION	1.1469536	0.3273784
GOBP_ENDOPLASMIC_RETICULUM_UNFOLDED_PROTEIN_RESPONSE	1.0277094	0.42215088
GOBP_ENDOSOMAL_LUMEN_ACIDIFICATION	0.89144665	0.63724786
GOBP_ENDOSOMAL_TRANSPORT	-0.9732549	0.5098198
GOBP_ENDOSOMAL_VESICLE_FUSION	-1.4346844	0.04627027
GOBP_ENDOSOME_ORGANIZATION	-0.48655266	0.9998246
GOBP_ENDOSOME_TO_LYSOSOME_TRANSPORT	1.0158087	0.43374598
GOBP_ENDOSOME_TO_LYSOSOME_TRANSPORT_VIA_MULTIVESICULAR_BODY_SORTING_PATHWAY	0.6306642	0.89128464
GOBP_ENDOSOME_TO_PLASMA_MEMBRANE_PROTEIN_TRANSPORT	-1.4367431	0.051942185
GOBP_ENDOTHELIAL_CELL_ACTIVATION	-0.8984294	0.6324475
GOBP_ENDOTHELIAL_CELL_APOPTOTIC_PROCESS	1.5220221	0.010947274
GOBP_ENDOTHELIAL_CELL_CHEMOTAXIS	1.2790846	0.1887522
GOBP_ENDOTHELIAL_CELL_DEVELOPMENT	1.3866149	0.058276646
GOBP_ENDOTHELIAL_CELL_FATE_COMMITMENT	-1.2166723	0.2528824
GOBP_ENDOTHELIAL_CELL_MATRIX_ADHESION	-1.4118688	0.04051527
GOBP_ENDOTHELIAL_CELL_MIGRATION	1.2979319	0.09708328
GOBP_ENDOTHELIAL_CELL_MORPHOGENESIS	1.0949084	0.4240433
GOBP_ENDOTHELIAL_CELL_PROLIFERATION	1.1189239	0.26031294
GOBP_ENDOTHELIN_RECEPTOR_SIGNALING_PATHWAY	1.3589677	0.1021978
GOBP_ENDOTHELIUM_DEVELOPMENT	1.1290109	0.29251087
GOBP_ENERGY_DERIVATION_BY_OXIDATION_OF_ORGANIC_COMPOUNDS	-0.94629526	0.5665485
GOBP_ENERGY_HOMEOSTASIS	1.2922732	0.14757413
GOBP_ENERGY_RESERVE_METABOLIC_PROCESS	-0.95473135	0.5391412
GOBP_ENGULFMENT_OF_APOPTOTIC_CELL	0.9606531	0.56447893
GOBP_ENSHEATHMENT_OF_NEURONS	-1.1963238	0.18269396
GOBP_ENTERIC_NERVOUS_SYSTEM_DEVELOPMENT	-0.8284208	0.70006436
GOBP_ENTEROENDOCRINE_CELL_DIFFERENTIATION	-1.2090366	0.2427787
GOBP_ENTRAINMENT_OF_CIRCADIAN_CLOCK	-1.4006963	0.0493175
GOBP_ENTRY_INTO_HOST	-1.1174295	0.27704814
GOBP_ENTRY_OF_BACTERIUM_INTO_HOST_CELL	-1.4688151	0.00295858
GOBP_ENUCLEATE_ERYTHROCYTE_DIFFERENTIATION	0.7084684	0.827957
GOBP_ENZYME_LINKED_RECEPTOR_PROTEIN_SIGNALING_PATHWAY	1.272412	0.03794007
GOBP_EOSINOPHIL_ACTIVATION	-1.1819404	0.30042753
GOBP_EOSINOPHIL_MEDIATED_IMMUNITY	0.79646057	0.74632066
GOBP_EOSINOPHIL_MIGRATION	-1.1095151	0.40240183
GOBP_EPHRIN_RECEPTOR_SIGNALING_PATHWAY	1.2542299	0.18535696
GOBP_EPIBOLY	-1.2619768	0.17803992
GOBP_EPIDERMAL_CELL_DIFFERENTIATION	1.3898653	0.04386468
GOBP_EPIDERMIS_DEVELOPMENT	1.2636404	0.109066665
GOBP_EPIDERMIS_MORPHOGENESIS	-1.3249873	0.110280715
GOBP_EPIGENETIC_REGULATION_OF_GENE_EXPRESSION	-1.0641673	0.32257012
GOBP_EPINEPHRINE_TRANSPORT	-0.967221	0.58200955
GOBP_EPITHELIAL_CELL_APOPTOTIC_PROCESS	1.3301704	0.08149569
GOBP_EPITHELIAL_CELL_CELL_ADHESION	1.2486185	0.21316285
GOBP_EPITHELIAL_CELL_DEVELOPMENT	-1.0876418	0.31096646
GOBP_EPITHELIAL_CELL_DIFFERENTIATION	1.359403	0.018311046
GOBP_EPITHELIAL_CELL_DIFFERENTIATION_INVOLVED_IN_KIDNEY_DEVELOPMENT	1.1126424	0.33689126
GOBP_EPITHELIAL_CELL_DIFFERENTIATION_INVOLVED_IN_PROSTATE_GLAND_DEVELOPMENT	1.3043398	0.16386712
GOBP_EPITHELIAL_CELL_FATE_COMMITMENT	1.3028429	0.18067686
GOBP_EPITHELIAL_CELL_MATURATION	1.209058	0.25996572
GOBP_EPITHELIAL_CELL_MORPHOGENESIS	-1.2876998	0.14675516
GOBP_EPITHELIAL_CELL_PROLIFERATION	1.0892662	0.31073445
GOBP_EPITHELIAL_CELL_PROLIFERATION_INVOLVED_IN_LUNG_MORPHOGENESIS	-1.31612	0.1500854
GOBP_EPITHELIAL_CELL_PROLIFERATION_INVOLVED_IN_PROSTATE_GLAND_DEVELOPMENT	-1.3840221	0.06657635
GOBP_EPITHELIAL_CILIUM_MOVEMENT_INVOLVED_IN_DETERMINATION_OF_LEFT_RIGHT_ASYMMETRY	-1.1537093	0.34363386
GOBP_EPITHELIAL_FLUID_TRANSPORT	1.241801	0.23747401
GOBP_EPITHELIAL_MESENCHYMAL_CELL_SIGNALING	-1.2856721	0.15261282
GOBP_EPITHELIAL_STRUCTURE_MAINTENANCE	1.1937528	0.28968674
GOBP_EPITHELIAL_TO_MESENCHYMAL_TRANSITION	1.2860919	0.11209654
GOBP_EPITHELIAL_TO_MESENCHYMAL_TRANSITION_INVOLVED_IN_ENDOCARDIAL_CUSHION_FORMATION	-1.1536458	0.3313822
GOBP_EPITHELIAL_TUBE_BRANCHING_INVOLVED_IN_LUNG_MORPHOGENESIS	1.2486086	0.22550072
GOBP_EPITHELIAL_TUBE_FORMATION	-0.99554574	0.46841925
GOBP_EPITHELIAL_TUBE_MORPHOGENESIS	1.0850611	0.32505286
GOBP_EPITHELIUM_DEVELOPMENT	1.1489308	0.1567031
GOBP_EPOXYGENASE_P450_PATHWAY	1.3781849	0.074300535
GOBP_EQUILIBRIOCEPTION	-0.7953228	0.7632661
GOBP_ER_ASSOCIATED_MISFOLDED_PROTEIN_CATABOLIC_PROCESS	-1.008839	0.5219707
GOBP_ER_NUCLEUS_SIGNALING_PATHWAY	1.3160613	0.12304178
GOBP_ER_OVERLOAD_RESPONSE	-0.99662876	0.5379663
GOBP_ER_TO_GOLGI_CERAMIDE_TRANSPORT	-0.9069781	0.65085584
GOBP_ERAD_PATHWAY	-1.3134309	0.09168704
GOBP_ERBB_SIGNALING_PATHWAY	1.1730247	0.23529412
GOBP_ERBB2_EGFR_SIGNALING_PATHWAY	-1.1738472	0.32569525
GOBP_ERBB2_SIGNALING_PATHWAY	-1.3502218	0.092680156
GOBP_ERBB4_ERBB4_SIGNALING_PATHWAY	-1.3299994	0.07469452
GOBP_ERBB4_SIGNALING_PATHWAY	-1.3368896	0.08104475
GOBP_ERK1_AND_ERK2_CASCADE	0.9957043	0.4796615
GOBP_ERROR_FREE_TRANSLESION_SYNTHESIS	-1.1138861	0.4059406
GOBP_ERROR_PRONE_TRANSLESION_SYNTHESIS	-1.1418333	0.35451433
GOBP_ERYTHROCYTE_DEVELOPMENT	0.7970342	0.7393316
GOBP_ERYTHROCYTE_HOMEOSTASIS	-1.021997	0.42078602
GOBP_ERYTHROCYTE_MATURATION	0.5706433	0.93864506
GOBP_ESCRT_COMPLEX_DISASSEMBLY	-0.5274753	0.9563636
GOBP_ESTABLISHMENT_OF_BLOOD_BRAIN_BARRIER	1.3678635	0.089084774
GOBP_ESTABLISHMENT_OF_CELL_POLARITY	0.98079336	0.5090195
GOBP_ESTABLISHMENT_OF_CENTROSOME_LOCALIZATION	-1.3254876	0.10818094
GOBP_ESTABLISHMENT_OF_ENDOTHELIAL_BARRIER	1.3939055	0.06709195
GOBP_ESTABLISHMENT_OF_ENDOTHELIAL_INTESTINAL_BARRIER	-0.9615337	0.54555506
GOBP_ESTABLISHMENT_OF_EPITHELIAL_CELL_APICAL_BASAL_POLARITY	1.3562975	0.1158363
GOBP_ESTABLISHMENT_OF_EPITHELIAL_CELL_POLARITY	-1.24282	0.2
GOBP_ESTABLISHMENT_OF_GOLGI_LOCALIZATION	-0.9507965	0.5890994
GOBP_ESTABLISHMENT_OF_LEFT_RIGHT_ASYMMETRY	-1.1098107	0.4092589
GOBP_ESTABLISHMENT_OF_LYMPHOCYTE_POLARITY	-1.2094111	0.27117175
GOBP_ESTABLISHMENT_OF_MEIOTIC_SPINDLE_LOCALIZATION	0.6263287	0.8798676
GOBP_ESTABLISHMENT_OF_MITOCHONDRION_LOCALIZATION	1.2493292	0.18805645
GOBP_ESTABLISHMENT_OF_MITOTIC_SISTER_CHROMATID_COHESION	-1.0190276	0.5113708
GOBP_ESTABLISHMENT_OF_MITOTIC_SPINDLE_LOCALIZATION	-0.87001646	0.6613901
GOBP_ESTABLISHMENT_OF_ORGANELLE_LOCALIZATION	-1.0328708	0.37192816
GOBP_ESTABLISHMENT_OF_PIGMENT_GRANULE_LOCALIZATION	-1.2813523	0.18662053
GOBP_ESTABLISHMENT_OF_PLANAR_POLARITY_INVOLVED_IN_NEURAL_TUBE_CLOSURE	0.9070639	0.60808307
GOBP_ESTABLISHMENT_OF_PLANAR_POLARITY_OF_EMBRYONIC_EPITHELIUM	0.910866	0.6046895
GOBP_ESTABLISHMENT_OF_PROTEIN_LOCALIZATION_TO_CHROMATIN	-0.78973603	0.7549476
GOBP_ESTABLISHMENT_OF_PROTEIN_LOCALIZATION_TO_CHROMOSOME	-0.67302805	0.88818014
GOBP_ESTABLISHMENT_OF_PROTEIN_LOCALIZATION_TO_ENDOPLASMIC_RETICULUM	-1.5909679	0.003548749
GOBP_ESTABLISHMENT_OF_PROTEIN_LOCALIZATION_TO_MEMBRANE	-1.0955422	0.25865963
GOBP_ESTABLISHMENT_OF_PROTEIN_LOCALIZATION_TO_MITOCHONDRIAL_MEMBRANE	0.6145993	0.93079823
GOBP_ESTABLISHMENT_OF_PROTEIN_LOCALIZATION_TO_ORGANELLE	-1.116101	0.18905716
GOBP_ESTABLISHMENT_OF_PROTEIN_LOCALIZATION_TO_PLASMA_MEMBRANE	-1.3312848	0.105221935
GOBP_ESTABLISHMENT_OF_PROTEIN_LOCALIZATION_TO_TELOMERE	0.61963546	0.9009144
GOBP_ESTABLISHMENT_OF_PROTEIN_LOCALIZATION_TO_VACUOLE	1.2091769	0.22162776
GOBP_ESTABLISHMENT_OF_RNA_LOCALIZATION	-0.82229465	0.78933966
GOBP_ESTABLISHMENT_OF_SISTER_CHROMATID_COHESION	-1.0372983	0.46873653
GOBP_ESTABLISHMENT_OF_SKIN_BARRIER	1.3575503	0.09578475
GOBP_ESTABLISHMENT_OF_SPINDLE_ORIENTATION	-0.9011679	0.6184065
GOBP_ESTABLISHMENT_OF_TISSUE_POLARITY	1.0357419	0.4377478
GOBP_ESTABLISHMENT_OR_MAINTENANCE_OF_BIPOLAR_CELL_POLARITY	-0.90256786	0.6118837
GOBP_ESTABLISHMENT_OR_MAINTENANCE_OF_CELL_POLARITY	-1.0211565	0.4099967
GOBP_ESTABLISHMENT_OR_MAINTENANCE_OF_CYTOSKELETON_POLARITY	1.096575	0.42454806
GOBP_ESTABLISHMENT_OR_MAINTENANCE_OF_MONOPOLAR_CELL_POLARITY	1.179989	0.30815497
GOBP_ESTABLISHMENT_OR_MAINTENANCE_OF_TRANSMEMBRANE_ELECTROCHEMICAL_GRADIENT	1.0012668	0.5287077
GOBP_ESTROGEN_BIOSYNTHETIC_PROCESS	1.2131217	0.26269037
GOBP_ESTROGEN_METABOLIC_PROCESS	1.5102601	0.010111576
GOBP_ESTROUS_CYCLE	1.3101631	0.16545586
GOBP_ETHANOL_CATABOLIC_PROCESS	1.2170566	0.26920137
GOBP_ETHANOL_METABOLIC_PROCESS	1.1981299	0.29603556
GOBP_ETHANOL_OXIDATION	1.2653732	0.19125994
GOBP_ETHANOLAMINE_CONTAINING_COMPOUND_METABOLIC_PROCESS	1.295043	0.16912621
GOBP_ETHER_BIOSYNTHETIC_PROCESS	-0.9774278	0.5546949
GOBP_ETHER_METABOLIC_PROCESS	0.8213504	0.7128421
GOBP_EXCITATORY_CHEMICAL_SYNAPTIC_TRANSMISSION	1.0777814	0.4484622
GOBP_EXCITATORY_SYNAPSE_ASSEMBLY	-1.1006317	0.36389017
GOBP_EXCRETION	-1.0266473	0.46751568
GOBP_EXECUTION_PHASE_OF_APOPTOSIS	0.96777874	0.53364533
GOBP_EXIT_FROM_MITOSIS	-0.66744685	0.8901943
GOBP_EXOCRINE_PANCREAS_DEVELOPMENT	-1.3271115	0.0834155
GOBP_EXOCRINE_SYSTEM_DEVELOPMENT	-1.3884326	0.057179395
GOBP_EXOCYST_LOCALIZATION	-1.4123279	0.01040604
GOBP_EXOCYTIC_PROCESS	-1.2650355	0.14425996
GOBP_EXOCYTOSIS	0.9984103	0.4689437
GOBP_EXONUCLEOLYTIC_CATABOLISM_OF_DEADENYLATED_MRNA	-1.1033602	0.39568663
GOBP_EXPLORATION_BEHAVIOR	1.411513	0.052893996
GOBP_EXPORT_ACROSS_PLASMA_MEMBRANE	-0.9236445	0.5821058
GOBP_EXPORT_FROM_CELL	-1.1320851	0.16120018
GOBP_EXTERNAL_ENCAPSULATING_STRUCTURE_ORGANIZATION	1.1971761	0.17181623
GOBP_EXTRACELLULAR_EXOSOME_ASSEMBLY	1.0518223	0.47704753
GOBP_EXTRACELLULAR_MATRIX_ASSEMBLY	1.2414664	0.21412878
GOBP_EXTRACELLULAR_MATRIX_CONSTITUENT_SECRETION	1.3419455	0.12444609
GOBP_EXTRACELLULAR_MATRIX_DISASSEMBLY	1.1409311	0.30201194
GOBP_EXTRACELLULAR_REGULATION_OF_SIGNAL_TRANSDUCTION	1.3279076	0.12241054
GOBP_EXTRACELLULAR_TRANSPORT	-1.1394347	0.3064197
GOBP_EXTRACELLULAR_VESICLE_BIOGENESIS	1.0955341	0.38198623
GOBP_EXTRAEMBRYONIC_MEMBRANE_DEVELOPMENT	-1.0604874	0.44420692
GOBP_EXTRINSIC_APOPTOTIC_SIGNALING_PATHWAY	0.9473738	0.5497771
GOBP_EXTRINSIC_APOPTOTIC_SIGNALING_PATHWAY_VIA_DEATH_DOMAIN_RECEPTORS	1.3474514	0.07807876
GOBP_EYE_MORPHOGENESIS	0.98876077	0.4909519
GOBP_EYE_PHOTORECEPTOR_CELL_DEVELOPMENT	-1.0492705	0.42837527
GOBP_EYE_PHOTORECEPTOR_CELL_DIFFERENTIATION	-1.1230447	0.33163142
GOBP_EYE_PIGMENTATION	1.3197072	0.12244062
GOBP_EYELID_DEVELOPMENT_IN_CAMERA_TYPE_EYE	1.1767528	0.3221452
GOBP_FACE_DEVELOPMENT	1.471395	0.018160613
GOBP_FACE_MORPHOGENESIS	1.4829737	0.009166226
GOBP_FACIAL_NERVE_MORPHOGENESIS	1.3281265	0.13499619
GOBP_FACIAL_NERVE_STRUCTURAL_ORGANIZATION	-1.2691463	0.17715526
GOBP_FACULTATIVE_HETEROCHROMATIN_FORMATION	-1.1568131	0.29729092
GOBP_FARNESYL_DIPHOSPHATE_METABOLIC_PROCESS	1.3730835	0.06774754
GOBP_FAS_SIGNALING_PATHWAY	-1.2676638	0.21052632
GOBP_FAT_CELL_DIFFERENTIATION	1.1871525	0.19686894
GOBP_FAT_CELL_PROLIFERATION	-1.3095614	0.15659446
GOBP_FAT_PAD_DEVELOPMENT	1.0820526	0.44485596
GOBP_FAT_SOLUBLE_VITAMIN_BIOSYNTHETIC_PROCESS	-1.1601634	0.33681214
GOBP_FAT_SOLUBLE_VITAMIN_METABOLIC_PROCESS	1.0343491	0.4620297
GOBP_FATTY_ACID_ALPHA_OXIDATION	0.8699986	0.6869197
GOBP_FATTY_ACID_BETA_OXIDATION	1.101214	0.3582922
GOBP_FATTY_ACID_BETA_OXIDATION_USING_ACYL_COA_DEHYDROGENASE	1.0752504	0.43487123
GOBP_FATTY_ACID_BETA_OXIDATION_USING_ACYL_COA_OXIDASE	-0.7280317	0.80512226
GOBP_FATTY_ACID_BIOSYNTHETIC_PROCESS	1.4398423	0.022400238
GOBP_FATTY_ACID_CATABOLIC_PROCESS	1.242884	0.14504357
GOBP_FATTY_ACID_DERIVATIVE_BIOSYNTHETIC_PROCESS	1.4652339	0.02939241
GOBP_FATTY_ACID_DERIVATIVE_CATABOLIC_PROCESS	1.1842974	0.3087224
GOBP_FATTY_ACID_DERIVATIVE_METABOLIC_PROCESS	1.2265483	0.21018793
GOBP_FATTY_ACID_ELONGATION	1.1623006	0.33256155
GOBP_FATTY_ACID_ELONGATION_SATURATED_FATTY_ACID	1.2567477	0.20472112
GOBP_FATTY_ACID_HOMEOSTASIS	1.2550294	0.22980805
GOBP_FATTY_ACID_METABOLIC_PROCESS	1.1961921	0.108771
GOBP_FATTY_ACID_TRANSMEMBRANE_TRANSPORT	1.4920021	0.005537806
GOBP_FATTY_ACID_TRANSPORT	1.4395002	0.027756121
GOBP_FATTY_ACYL_COA_BIOSYNTHETIC_PROCESS	1.4569817	0.020940172
GOBP_FATTY_ACYL_COA_CATABOLIC_PROCESS	1.1759915	0.3299208
GOBP_FATTY_ACYL_COA_METABOLIC_PROCESS	1.4032818	0.056749783
GOBP_FC_EPSILON_RECEPTOR_SIGNALING_PATHWAY	0.83509344	0.69135803
GOBP_FC_GAMMA_RECEPTOR_SIGNALING_PATHWAY	-1.2152728	0.24196921
GOBP_FC_RECEPTOR_MEDIATED_STIMULATORY_SIGNALING_PATHWAY	-0.8262123	0.71372914
GOBP_FC_RECEPTOR_SIGNALING_PATHWAY	-1.0500759	0.43174776
GOBP_FEAR_RESPONSE	-1.080802	0.38613862
GOBP_FEEDING_BEHAVIOR	0.9449013	0.5431761
GOBP_FEMALE_GAMETE_GENERATION	1.4065323	0.043026004
GOBP_FEMALE_GENITALIA_DEVELOPMENT	1.3479835	0.113743216
GOBP_FEMALE_MEIOSIS_CHROMOSOME_SEGREGATION	-1.0234089	0.5188447
GOBP_FEMALE_MEIOSIS_I	-0.8633422	0.66888267
GOBP_FEMALE_MEIOTIC_NUCLEAR_DIVISION	0.95212287	0.5480043
GOBP_FEMALE_SEX_DIFFERENTIATION	1.514533	0.007509579
GOBP_FERMENTATION	-1.1890252	0.28422073
GOBP_FERTILIZATION	-1.0529666	0.35902947
GOBP_FEVER_GENERATION	1.1147618	0.3981595
GOBP_FIBRINOLYSIS	1.1250817	0.35464746
GOBP_FIBROBLAST_ACTIVATION	1.3787993	0.07924922
GOBP_FIBROBLAST_APOPTOTIC_PROCESS	1.3388021	0.12354312
GOBP_FIBROBLAST_GROWTH_FACTOR_PRODUCTION	1.2555227	0.21202599
GOBP_FIBROBLAST_GROWTH_FACTOR_RECEPTOR_SIGNALING_PATHWAY	1.1251543	0.325365
GOBP_FIBROBLAST_MIGRATION	1.1355685	0.28900313
GOBP_FIBROBLAST_PROLIFERATION	1.1851623	0.2321622
GOBP_FILOPODIUM_ASSEMBLY	-1.4030274	0.07016151
GOBP_FLAVIN_CONTAINING_COMPOUND_METABOLIC_PROCESS	-0.6961206	0.82829756
GOBP_FLAVONOID_METABOLIC_PROCESS	1.3675027	0.06963249
GOBP_FLOOR_PLATE_DEVELOPMENT	-1.2469037	0.21178067
GOBP_FLUID_TRANSPORT	0.8718921	0.6523478
GOBP_FOAM_CELL_DIFFERENTIATION	1.2156329	0.25140646
GOBP_FOCAL_ADHESION_ASSEMBLY	0.8877042	0.6310345
GOBP_FOLATE_TRANSMEMBRANE_TRANSPORT	-1.0982766	0.41889116
GOBP_FOLIC_ACID_CONTAINING_COMPOUND_BIOSYNTHETIC_PROCESS	0.78505296	0.74317455
GOBP_FOLIC_ACID_CONTAINING_COMPOUND_METABOLIC_PROCESS	1.3718411	0.08261986
GOBP_FOLIC_ACID_METABOLIC_PROCESS	1.0544	0.4467499
GOBP_FOLIC_ACID_TRANSPORT	-1.0662863	0.46464843
GOBP_FOLLICLE_STIMULATING_HORMONE_SECRETION	1.0452994	0.49640435
GOBP_FOREBRAIN_CELL_MIGRATION	1.4105719	0.040843
GOBP_FOREBRAIN_DEVELOPMENT	1.1075	0.28047508
GOBP_FOREBRAIN_GENERATION_OF_NEURONS	1.3304216	0.11223307
GOBP_FOREBRAIN_MORPHOGENESIS	-1.124734	0.37973467
GOBP_FOREBRAIN_NEURON_DEVELOPMENT	1.2038989	0.2582348
GOBP_FOREBRAIN_NEURON_DIFFERENTIATION	1.3284693	0.11625148
GOBP_FOREBRAIN_NEURON_FATE_COMMITMENT	1.3717668	0.054117646
GOBP_FOREBRAIN_RADIAL_GLIAL_CELL_DIFFERENTIATION	1.1774793	0.31942338
GOBP_FOREBRAIN_REGIONALIZATION	1.3224556	0.15273985
GOBP_FOREGUT_MORPHOGENESIS	1.1741331	0.32449472
GOBP_FORELIMB_MORPHOGENESIS	1.457823	0.020422412
GOBP_FORMATE_METABOLIC_PROCESS	1.2116731	0.27799466
GOBP_FORMATION_OF_CYTOPLASMIC_TRANSLATION_INITIATION_COMPLEX	-1.0077404	0.507564
GOBP_FORMATION_OF_EXTRACHROMOSOMAL_CIRCULAR_DNA	-1.1824443	0.3031111
GOBP_FORMATION_OF_PRIMARY_GERM_LAYER	1.3229914	0.09047117
GOBP_FORMATION_OF_TRANSLATION_PREINITIATION_COMPLEX	-0.5820517	0.92525166
GOBP_FREE_UBIQUITIN_CHAIN_POLYMERIZATION	-1.0751817	0.43150246
GOBP_FRUCTOSE_1_6_BISPHOSPHATE_METABOLIC_PROCESS	1.1339653	0.37950426
GOBP_FRUCTOSE_2_6_BISPHOSPHATE_METABOLIC_PROCESS	-1.4005146	0.028901733
GOBP_FRUCTOSE_6_PHOSPHATE_METABOLIC_PROCESS	-1.2273989	0.25249457
GOBP_FRUCTOSE_METABOLIC_PROCESS	-1.3655368	0.11328211
GOBP_FRUCTOSE_TRANSMEMBRANE_TRANSPORT	1.1515439	0.35730726
GOBP_FUCOSE_CATABOLIC_PROCESS	-1.2535774	0.22542514
GOBP_FUCOSE_METABOLIC_PROCESS	-1.0280796	0.4778761
GOBP_FUCOSYLATION	-1.0332731	0.46519747
GOBP_FUNGIFORM_PAPILLA_DEVELOPMENT	1.3592023	0.075713456
GOBP_FUNGIFORM_PAPILLA_MORPHOGENESIS	1.380942	0.04124316
GOBP_G_PROTEIN_COUPLED_ACETYLCHOLINE_RECEPTOR_SIGNALING_PATHWAY	0.7208011	0.8125791
GOBP_G_PROTEIN_COUPLED_GLUTAMATE_RECEPTOR_SIGNALING_PATHWAY	-1.0349357	0.48526034
GOBP_G_PROTEIN_COUPLED_OPIOID_RECEPTOR_SIGNALING_PATHWAY	1.3038548	0.15276319
GOBP_G_PROTEIN_COUPLED_PURINERGIC_RECEPTOR_SIGNALING_PATHWAY	-1.1527653	0.34897134
GOBP_G_PROTEIN_COUPLED_RECEPTOR_INTERNALIZATION	1.0530202	0.46053612
GOBP_G_PROTEIN_COUPLED_RECEPTOR_SIGNALING_PATHWAY	-1.1021254	0.2326929
GOBP_G_PROTEIN_COUPLED_RECEPTOR_SIGNALING_PATHWAY_COUPLED_TO_CYCLIC_NUCLEOTIDE_SECOND_MESSENGER	0.94863385	0.5650661
GOBP_G_PROTEIN_COUPLED_RECEPTOR_SIGNALING_PATHWAY_INVOLVED_IN_HEART_PROCESS	1.3295771	0.1335505
GOBP_G_QUADRUPLEX_DNA_UNWINDING	-1.1308591	0.37510496
GOBP_G0_TO_G1_TRANSITION	-0.78409666	0.7669215
GOBP_G1_TO_G0_TRANSITION	-1.2858505	0.18583277
GOBP_G1_TO_G0_TRANSITION_INVOLVED_IN_CELL_DIFFERENTIATION	-1.261315	0.21143812
GOBP_G2_MI_TRANSITION_OF_MEIOTIC_CELL_CYCLE	-0.8959245	0.65573424
GOBP_GABAERGIC_NEURON_DIFFERENTIATION	1.4054745	0.04128788
GOBP_GALACTOLIPID_BIOSYNTHETIC_PROCESS	1.2275895	0.25562733
GOBP_GALACTOLIPID_METABOLIC_PROCESS	0.9587891	0.5849377
GOBP_GALACTOSE_CATABOLIC_PROCESS	1.196198	0.29400423
GOBP_GALACTOSE_METABOLIC_PROCESS	1.33048	0.13598798
GOBP_GALACTOSE_TRANSMEMBRANE_TRANSPORT	1.2941415	0.16102025
GOBP_GAMETE_GENERATION	1.0994436	0.28237432
GOBP_GAMMA_AMINOBUTYRIC_ACID_BIOSYNTHETIC_PROCESS	1.2190039	0.267289
GOBP_GAMMA_AMINOBUTYRIC_ACID_METABOLIC_PROCESS	1.0572301	0.47306746
GOBP_GAMMA_AMINOBUTYRIC_ACID_SECRETION	1.2516454	0.22
GOBP_GAMMA_AMINOBUTYRIC_ACID_SIGNALING_PATHWAY	1.1618916	0.3063621
GOBP_GAMMA_AMINOBUTYRIC_ACID_TRANSPORT	1.1095638	0.39985177
GOBP_GAMMA_DELTA_T_CELL_ACTIVATION	1.2809974	0.19636033
GOBP_GAMMA_DELTA_T_CELL_DIFFERENTIATION	1.2812845	0.19810091
GOBP_GANGLION_DEVELOPMENT	1.3122308	0.15622711
GOBP_GANGLIOSIDE_BIOSYNTHETIC_PROCESS	-1.1299447	0.36570677
GOBP_GANGLIOSIDE_BIOSYNTHETIC_PROCESS_VIA_LACTOSYLCERAMIDE	0.7360021	0.79851365
GOBP_GANGLIOSIDE_CATABOLIC_PROCESS	1.141734	0.37209302
GOBP_GANGLIOSIDE_METABOLIC_PROCESS	-1.053397	0.44662553
GOBP_GAP_JUNCTION_ASSEMBLY	1.1807085	0.31177232
GOBP_GAS_TRANSPORT	1.2526935	0.21630757
GOBP_GASTRIC_ACID_SECRETION	1.281954	0.1957148
GOBP_GASTRO_INTESTINAL_SYSTEM_SMOOTH_MUSCLE_CONTRACTION	0.8857626	0.662091
GOBP_GASTRULATION	1.2490553	0.13787684
GOBP_GASTRULATION_WITH_MOUTH_FORMING_SECOND	-1.3939143	0.053821716
GOBP_GDP_MANNOSE_METABOLIC_PROCESS	0.95833105	0.5837302
GOBP_GDP_METABOLIC_PROCESS	-1.2421291	0.23815621
GOBP_GENERAL_ADAPTATION_SYNDROME	1.3263445	0.103265144
GOBP_GENERATION_OF_PRECURSOR_METABOLITES_AND_ENERGY	-0.742072	0.9978264
GOBP_GENITALIA_DEVELOPMENT	1.3151925	0.12734401
GOBP_GENITALIA_MORPHOGENESIS	1.4327788	0.012437811
GOBP_GENOMIC_IMPRINTING	0.94674164	0.59079
GOBP_GERM_CELL_DEVELOPMENT	0.9236451	0.6015704
GOBP_GERM_CELL_MIGRATION	0.66092086	0.847524
GOBP_GERM_CELL_PROLIFERATION	-0.9354293	0.5976456
GOBP_GERMINAL_CENTER_B_CELL_DIFFERENTIATION	0.9422051	0.6166507
GOBP_GERMINAL_CENTER_FORMATION	-0.94345003	0.57796574
GOBP_GLAND_DEVELOPMENT	1.2724764	0.084778175
GOBP_GLAND_MORPHOGENESIS	0.9988039	0.48719114
GOBP_GLANDULAR_EPITHELIAL_CELL_DEVELOPMENT	-1.1275301	0.33001843
GOBP_GLANDULAR_EPITHELIAL_CELL_DIFFERENTIATION	-1.079022	0.36683863
GOBP_GLANDULAR_EPITHELIAL_CELL_MATURATION	-1.1647894	0.3298552
GOBP_GLIAL_CELL_ACTIVATION	0.8119878	0.7287988
GOBP_GLIAL_CELL_APOPTOTIC_PROCESS	-1.4206405	0.0635902
GOBP_GLIAL_CELL_DERIVED_NEUROTROPHIC_FACTOR_RECEPTOR_SIGNALING_PATHWAY	0.94009763	0.60088396
GOBP_GLIAL_CELL_DEVELOPMENT	-1.2143046	0.18662709
GOBP_GLIAL_CELL_DIFFERENTIATION	-1.066338	0.33360967
GOBP_GLIAL_CELL_FATE_COMMITMENT	-1.1913198	0.29326364
GOBP_GLIAL_CELL_MIGRATION	1.1765051	0.28197047
GOBP_GLIAL_CELL_PROLIFERATION	-1.2901664	0.13890909
GOBP_GLIOGENESIS	1.1018208	0.29922625
GOBP_GLOMERULAR_BASEMENT_MEMBRANE_DEVELOPMENT	0.8137716	0.7192464
GOBP_GLOMERULAR_EPITHELIAL_CELL_DEVELOPMENT	-1.3189757	0.110368535
GOBP_GLOMERULAR_EPITHELIAL_CELL_DIFFERENTIATION	-1.2676312	0.1877786
GOBP_GLOMERULAR_EPITHELIUM_DEVELOPMENT	-0.88345695	0.6451733
GOBP_GLOMERULAR_MESANGIAL_CELL_PROLIFERATION	1.2332487	0.24827152
GOBP_GLOMERULAR_MESANGIUM_DEVELOPMENT	1.1950011	0.30262187
GOBP_GLOMERULUS_DEVELOPMENT	-0.90769804	0.60947293
GOBP_GLOMERULUS_MORPHOGENESIS	1.0142323	0.5167042
GOBP_GLOMERULUS_VASCULATURE_MORPHOGENESIS	1.0141016	0.53724736
GOBP_GLUCAN_BIOSYNTHETIC_PROCESS	0.91257554	0.59871316
GOBP_GLUCOCORTICOID_BIOSYNTHETIC_PROCESS	1.1337081	0.36591664
GOBP_GLUCOCORTICOID_METABOLIC_PROCESS	-0.8656793	0.6459854
GOBP_GLUCOCORTICOID_SECRETION	-1.0627313	0.45541522
GOBP_GLUCOSAMINE_CONTAINING_COMPOUND_CATABOLIC_PROCESS	1.0988117	0.4345479
GOBP_GLUCOSAMINE_CONTAINING_COMPOUND_METABOLIC_PROCESS	1.0492724	0.4559856
GOBP_GLUCOSE_6_PHOSPHATE_METABOLIC_PROCESS	-1.0514439	0.04319129
GOBP_GLUCOSE_CATABOLIC_PROCESS	-1.1974347	0.27262262
GOBP_GLUCOSE_IMPORT	-1.3580551	0.07160759
GOBP_GLUCOSE_IMPORT_ACROSS_PLASMA_MEMBRANE	1.2424121	0.22654183
GOBP_GLUCOSE_METABOLIC_PROCESS	1.1723027	0.22630145
GOBP_GLUCOSYLCERAMIDE_METABOLIC_PROCESS	0.9463769	0.6030344
GOBP_GLUTAMATE_BIOSYNTHETIC_PROCESS	1.2476411	0.21382603
GOBP_GLUTAMATE_CATABOLIC_PROCESS	1.1176852	0.4034833
GOBP_GLUTAMATE_METABOLIC_PROCESS	1.0961035	0.3875509
GOBP_GLUTAMATE_RECEPTOR_SIGNALING_PATHWAY	1.1524657	0.31141296
GOBP_GLUTAMATE_REUPTAKE	1.2559847	0.19725803
GOBP_GLUTAMATE_SECRETION	1.1542913	0.3365661
GOBP_GLUTAMATE_SECRETION_NEUROTRANSMISSION	-1.0774499	0.4451437
GOBP_GLUTAMINE_FAMILY_AMINO_ACID_BIOSYNTHETIC_PROCESS	1.3053576	0.16120854
GOBP_GLUTAMINE_FAMILY_AMINO_ACID_CATABOLIC_PROCESS	-0.93014127	0.5909856
GOBP_GLUTAMINE_FAMILY_AMINO_ACID_METABOLIC_PROCESS	0.9280054	0.5852018
GOBP_GLUTAMINE_METABOLIC_PROCESS	0.90339464	0.6193142
GOBP_GLUTAMINE_TRANSPORT	1.3076022	0.15810351
GOBP_GLUTATHIONE_CATABOLIC_PROCESS	-1.3306376	0.066317625
GOBP_GLUTATHIONE_METABOLIC_PROCESS	1.2082256	0.24127907
GOBP_GLUTATHIONE_TRANSMEMBRANE_TRANSPORT	1.261748	0.21212697
GOBP_GLUTATHIONE_TRANSPORT	1.2814245	0.19071496
GOBP_GLYCERALDEHYDE_3_PHOSPHATE_METABOLIC_PROCESS	-0.70004684	0.83578575
GOBP_GLYCEROL_3_PHOSPHATE_METABOLIC_PROCESS	0.93855375	0.615842
GOBP_GLYCEROL_ETHER_METABOLIC_PROCESS	0.8888034	0.6420017
GOBP_GLYCEROL_TRANSMEMBRANE_TRANSPORT	1.0849462	0.45
GOBP_GLYCEROLIPID_BIOSYNTHETIC_PROCESS	-1.2466086	0.103617184
GOBP_GLYCEROLIPID_CATABOLIC_PROCESS	1.42407	0.040358745
GOBP_GLYCEROLIPID_METABOLIC_PROCESS	-1.0899781	0.2725531
GOBP_GLYCEROPHOSPHOLIPID_BIOSYNTHETIC_PROCESS	0.8321928	0.75737154
GOBP_GLYCEROPHOSPHOLIPID_CATABOLIC_PROCESS	0.950496	0.56415695
GOBP_GLYCEROPHOSPHOLIPID_METABOLIC_PROCESS	1.0958607	0.31136212
GOBP_GLYCINE_BIOSYNTHETIC_PROCESS	1.0791651	0.4565425
GOBP_GLYCINE_METABOLIC_PROCESS	1.1104407	0.38980234
GOBP_GLYCINE_TRANSPORT	1.1937002	0.2939974
GOBP_GLYCOLIPID_BIOSYNTHETIC_PROCESS	-0.8704758	0.66952944
GOBP_GLYCOLIPID_CATABOLIC_PROCESS	0.80363166	0.72796863
GOBP_GLYCOLIPID_TRANSPORT	-1.2853817	0.16663449
GOBP_GLYCOLYTIC_PROCESS_THROUGH_FRUCTOSE_6_PHOSPHATE	-1.1868612	0.28912523
GOBP_GLYCOPROTEIN_BIOSYNTHETIC_PROCESS	-0.99216133	0.46326298
GOBP_GLYCOPROTEIN_CATABOLIC_PROCESS	-1.3048033	0.13612565
GOBP_GLYCOPROTEIN_METABOLIC_PROCESS	-0.9922517	0.46384
GOBP_GLYCOSAMINOGLYCAN_CATABOLIC_PROCESS	-0.810036	0.7239495
GOBP_GLYCOSIDE_CATABOLIC_PROCESS	1.0936592	0.42538145
GOBP_GLYCOSIDE_METABOLIC_PROCESS	1.3997545	0.05097968
GOBP_GLYCOSIDE_TRANSPORT	1.2943527	0.14645214
GOBP_GLYCOSPHINGOLIPID_BIOSYNTHETIC_PROCESS	-0.95174456	0.5573173
GOBP_GLYCOSPHINGOLIPID_CATABOLIC_PROCESS	0.85629123	0.6834401
GOBP_GLYCOSPHINGOLIPID_METABOLIC_PROCESS	0.8154276	0.7273026
GOBP_GLYCOSYL_COMPOUND_BIOSYNTHETIC_PROCESS	-1.0340041	0.47079813
GOBP_GLYCOSYL_COMPOUND_CATABOLIC_PROCESS	-0.98079336	0.5268127
GOBP_GLYCOSYL_COMPOUND_METABOLIC_PROCESS	1.0868064	0.37135655
GOBP_GLYCOSYLATION	-0.94715214	0.54064894
GOBP_GLYCOSYLCERAMIDE_BIOSYNTHETIC_PROCESS	1.2129024	0.27327552
GOBP_GLYCOSYLCERAMIDE_CATABOLIC_PROCESS	0.7436598	0.7886289
GOBP_GLYCOSYLCERAMIDE_METABOLIC_PROCESS	0.9951872	0.5253381
GOBP_GLYOXYLATE_METABOLIC_PROCESS	-0.7909808	0.7686875
GOBP_GMP_BIOSYNTHETIC_PROCESS	-1.2086598	0.27040523
GOBP_GMP_METABOLIC_PROCESS	-0.8322424	0.7129716
GOBP_GOLGI_DISASSEMBLY	0.8728747	0.6821129
GOBP_GOLGI_LOCALIZATION	-1.009152	0.4979253
GOBP_GOLGI_LUMEN_ACIDIFICATION	0.9434272	0.5757511
GOBP_GOLGI_ORGANIZATION	0.8409277	0.77407587
GOBP_GOLGI_RIBBON_FORMATION	-0.659283	0.87567884
GOBP_GOLGI_TO_ENDOSOME_TRANSPORT	0.8943048	0.6238095
GOBP_GOLGI_TO_LYSOSOME_TRANSPORT	0.9951725	0.53327787
GOBP_GOLGI_TO_PLASMA_MEMBRANE_PROTEIN_TRANSPORT	0.6663855	0.9219577
GOBP_GOLGI_TO_PLASMA_MEMBRANE_TRANSPORT	0.6068857	0.98481464
GOBP_GOLGI_TO_VACUOLE_TRANSPORT	0.8460882	0.68074614
GOBP_GOLGI_VESICLE_BUDDING	-0.7160832	0.8164425
GOBP_GOLGI_VESICLE_FUSION_TO_TARGET_MEMBRANE	-1.3025198	0.12677953
GOBP_GOLGI_VESICLE_TRANSPORT	-0.66970974	0.9975865
GOBP_GONADOTROPIN_SECRETION	1.0473858	0.46669182
GOBP_GPI_ANCHOR_METABOLIC_PROCESS	1.1731778	0.3087167
GOBP_GRANULOCYTE_ACTIVATION	-1.1264513	0.33672148
GOBP_GRANULOCYTE_CHEMOTAXIS	-1.1559831	0.2509776
GOBP_GRANULOCYTE_DIFFERENTIATION	1.2205397	0.25718793
GOBP_GRANULOCYTE_MACROPHAGE_COLONY_STIMULATING_FACTOR_PRODUCTION	-1.1531261	0.34879798
GOBP_GRANULOCYTE_MIGRATION	-1.2157385	0.1776028
GOBP_GROOMING_BEHAVIOR	1.1580249	0.33128947
GOBP_GROWTH	-1.1264063	0.1615765
GOBP_GROWTH_HORMONE_RECEPTOR_SIGNALING_PATHWAY	1.063431	0.43744358
GOBP_GROWTH_HORMONE_RECEPTOR_SIGNALING_PATHWAY_VIA_JAK_STAT	-0.91793686	0.6215233
GOBP_GROWTH_HORMONE_SECRETION	1.3631519	0.10668164
GOBP_GROWTH_PLATE_CARTILAGE_CHONDROCYTE_DEVELOPMENT	-1.1739646	0.31276515
GOBP_GROWTH_PLATE_CARTILAGE_CHONDROCYTE_DIFFERENTIATION	-0.95835125	0.57350737
GOBP_GROWTH_PLATE_CARTILAGE_DEVELOPMENT	1.2314084	0.2327715
GOBP_GTP_BIOSYNTHETIC_PROCESS	0.82417226	0.72490084
GOBP_GTP_METABOLIC_PROCESS	0.8217661	0.7006861
GOBP_GUANINE_METABOLIC_PROCESS	1.0465499	0.49430928
GOBP_GUANINE_NUCLEOTIDE_TRANSMEMBRANE_TRANSPORT	1.0613846	0.46131968
GOBP_GUANINE_NUCLEOTIDE_TRANSPORT	1.0562052	0.47072813
GOBP_HAIR_CELL_DIFFERENTIATION	-1.0484465	0.40634367
GOBP_HAIR_CYCLE_PHASE	-1.2747052	0.18903518
GOBP_HAIR_FOLLICLE_MATURATION	-1.3261269	0.11022121
GOBP_HARD_PALATE_DEVELOPMENT	-1.4125723	0.032700423
GOBP_HEAD_DEVELOPMENT	1.0980486	0.2677461
GOBP_HEAD_MORPHOGENESIS	1.5040711	0.004602796
GOBP_HEART_DEVELOPMENT	1.2175417	0.11062431
GOBP_HEART_FIELD_SPECIFICATION	-0.9219304	0.60867095
GOBP_HEART_FORMATION	1.3478869	0.101476975
GOBP_HEART_GROWTH	1.2243942	0.1992126
GOBP_HEART_MORPHOGENESIS	1.1629616	0.21941854
GOBP_HEART_PROCESS	0.96926254	0.51900154
GOBP_HEART_TRABECULA_FORMATION	1.3502328	0.11078122
GOBP_HEART_TRABECULA_MORPHOGENESIS	1.2321317	0.2403998
GOBP_HEART_VALVE_DEVELOPMENT	-1.0536133	0.39657328
GOBP_HEART_VALVE_FORMATION	-1.0450447	0.469968
GOBP_HEART_VALVE_MORPHOGENESIS	-1.066546	0.38845524
GOBP_HEAT_ACCLIMATION	-1.368984	0.03910395
GOBP_HEAT_GENERATION	1.0832114	0.4280658
GOBP_HEMATOPOIETIC_OR_LYMPHOID_ORGAN_DEVELOPMENT	0.98487586	0.5049583
GOBP_HEMATOPOIETIC_PROGENITOR_CELL_DIFFERENTIATION	1.2196597	0.19335438
GOBP_HEMATOPOIETIC_STEM_CELL_DIFFERENTIATION	1.0720985	0.39766082
GOBP_HEMATOPOIETIC_STEM_CELL_HOMEOSTASIS	-1.149107	0.31980163
GOBP_HEMATOPOIETIC_STEM_CELL_MIGRATION	-1.2760957	0.16380501
GOBP_HEMATOPOIETIC_STEM_CELL_MIGRATION_TO_BONE_MARROW	-1.245451	0.19895187
GOBP_HEMATOPOIETIC_STEM_CELL_PROLIFERATION	1.1750754	0.30345422
GOBP_HEME_TRANSPORT	1.2693923	0.19586574
GOBP_HEMIDESMOSOME_ASSEMBLY	-1.1566371	0.34982672
GOBP_HEMOGLOBIN_BIOSYNTHETIC_PROCESS	-0.8809595	0.66641223
GOBP_HEMOGLOBIN_METABOLIC_PROCESS	-0.63646024	0.8934534
GOBP_HEMOPOIESIS	1.0254359	0.3663929
GOBP_HEMOSTASIS	1.1929834	0.19013304
GOBP_HEPARAN_SULFATE_PROTEOGLYCAN_BIOSYNTHETIC_PROCESS	-1.3588448	0.07719234
GOBP_HEPARAN_SULFATE_PROTEOGLYCAN_BIOSYNTHETIC_PROCESS_ENZYMATIC_MODIFICATION	-1.2503932	0.20916297
GOBP_HEPARAN_SULFATE_PROTEOGLYCAN_BIOSYNTHETIC_PROCESS_POLYSACCHARIDE_CHAIN_BIOSYNTHETIC_PROCESS	-1.3256558	0.13564
GOBP_HEPARAN_SULFATE_PROTEOGLYCAN_CATABOLIC_PROCESS	1.1106048	0.39848486
GOBP_HEPARAN_SULFATE_PROTEOGLYCAN_METABOLIC_PROCESS	0.7447157	0.7748357
GOBP_HEPARIN_BIOSYNTHETIC_PROCESS	-0.97020686	0.54606694
GOBP_HEPARIN_METABOLIC_PROCESS	0.97687715	0.5422505
GOBP_HEPATIC_STELLATE_CELL_ACTIVATION	1.3548561	0.0851637
GOBP_HEPATICOBILIARY_SYSTEM_DEVELOPMENT	1.0835588	0.35228458
GOBP_HEPATOCYTE_APOPTOTIC_PROCESS	1.08274	0.41680306
GOBP_HEPATOCYTE_DIFFERENTIATION	1.259652	0.21821915
GOBP_HEPATOCYTE_GROWTH_FACTOR_RECEPTOR_SIGNALING_PATHWAY	1.3829454	0.06854839
GOBP_HEPOXILIN_METABOLIC_PROCESS	0.77018815	0.7644478
GOBP_HETEROCHROMATIN_ORGANIZATION	-1.2862208	0.11531092
GOBP_HETEROCYCLE_CATABOLIC_PROCESS	0.89116776	0.69245213
GOBP_HETEROPHILIC_CELL_CELL_ADHESION_VIA_PLASMA_MEMBRANE_CELL_ADHESION_MOLECULES	-1.0423555	0.4248906
GOBP_HETEROTYPIC_CELL_CELL_ADHESION	1.3463447	0.09831366
GOBP_HEXOSE_CATABOLIC_PROCESS	-1.110472	0.34195402
GOBP_HEXOSE_PHOSPHATE_TRANSPORT	0.9133192	0.6502543
GOBP_HIGH_DENSITY_LIPOPROTEIN_PARTICLE_ASSEMBLY	1.3855188	0.07161266
GOBP_HIGH_DENSITY_LIPOPROTEIN_PARTICLE_CLEARANCE	1.3602499	0.10260739
GOBP_HIGH_DENSITY_LIPOPROTEIN_PARTICLE_REMODELING	1.3893278	0.07211977
GOBP_HINDBRAIN_DEVELOPMENT	-1.1558074	0.2282887
GOBP_HINDBRAIN_MATURATION	1.1056701	0.4250509
GOBP_HINDBRAIN_MORPHOGENESIS	-0.9991393	0.49009538
GOBP_HINDBRAIN_RADIAL_GLIA_GUIDED_CELL_MIGRATION	1.3257995	0.1360106
GOBP_HINDBRAIN_TANGENTIAL_CELL_MIGRATION	-1.3528811	0.08766437
GOBP_HINDGUT_DEVELOPMENT	-1.1797563	0.31545064
GOBP_HINDLIMB_MORPHOGENESIS	1.3830807	0.06951679
GOBP_HIPPO_SIGNALING	-1.4227719	0.03877251
GOBP_HIPPOCAMPUS_DEVELOPMENT	1.3082798	0.118727244
GOBP_HIS_PURKINJE_SYSTEM_DEVELOPMENT	1.3801194	0.045039907
GOBP_HISTAMINE_SECRETION	-0.9543444	0.5781102
GOBP_HISTAMINE_TRANSPORT	-0.9140797	0.62885815
GOBP_HISTIDINE_CATABOLIC_PROCESS	0.8567183	0.6892911
GOBP_HISTIDINE_METABOLIC_PROCESS	0.86113495	0.67536396
GOBP_HISTONE_ARGININE_METHYLATION	-0.97818637	0.5754717
GOBP_HISTONE_DEACETYLATION	0.9706057	0.4976852
GOBP_HISTONE_DEMETHYLATION	0.6648798	0.89984894
GOBP_HISTONE_DEUBIQUITINATION	0.9784181	0.5222055
GOBP_HISTONE_H2A_ACETYLATION	-0.5637827	0.9648503
GOBP_HISTONE_H2A_K119_MONOUBIQUITINATION	-0.54182506	0.94446623
GOBP_HISTONE_H2A_K63_LINKED_DEUBIQUITINATION	-1.0379785	0.479605
GOBP_HISTONE_H2A_K63_LINKED_UBIQUITINATION	-1.1040993	0.4099353
GOBP_HISTONE_H2A_MONOUBIQUITINATION	-1.0734192	0.41291496
GOBP_HISTONE_H2A_UBIQUITINATION	-1.277153	0.18886311
GOBP_HISTONE_H2B_UBIQUITINATION	-1.3755563	0.087003455
GOBP_HISTONE_H3_ACETYLATION	0.9229036	0.5789952
GOBP_HISTONE_H3_DEACETYLATION	1.1712416	0.31591988
GOBP_HISTONE_H3_K14_ACETYLATION	1.4450256	0.019838354
GOBP_HISTONE_H3_K27_METHYLATION	1.3250268	0.13763838
GOBP_HISTONE_H3_K27_TRIMETHYLATION	0.85686004	0.6925727
GOBP_HISTONE_H3_K36_DEMETHYLATION	-0.5608617	0.9328315
GOBP_HISTONE_H3_K36_METHYLATION	-0.9722012	0.56277883
GOBP_HISTONE_H3_K4_DEMETHYLATION	-0.70353824	0.8408872
GOBP_HISTONE_H3_K4_DIMETHYLATION	-1.0522888	0.47358412
GOBP_HISTONE_H3_K4_METHYLATION	1.3026291	0.13250282
GOBP_HISTONE_H3_K4_MONOMETHYLATION	-1.015662	0.5132343
GOBP_HISTONE_H3_K4_TRIMETHYLATION	-1.0057702	0.50971514
GOBP_HISTONE_H3_K9_ACETYLATION	1.3113191	0.16385321
GOBP_HISTONE_H3_K9_DEMETHYLATION	1.1629939	0.33955997
GOBP_HISTONE_H3_K9_METHYLATION	-0.76871336	0.7697732
GOBP_HISTONE_H3_K9_MODIFICATION	1.2807479	0.18647613
GOBP_HISTONE_H3_K9_TRIMETHYLATION	-1.1560397	0.33506832
GOBP_HISTONE_H4_ACETYLATION	-0.8595135	0.68217057
GOBP_HISTONE_H4_DEACETYLATION	0.7693417	0.76084477
GOBP_HISTONE_H4_K12_ACETYLATION	-1.2465178	0.23600416
GOBP_HISTONE_H4_K16_ACETYLATION	-1.1590173	0.31628224
GOBP_HISTONE_H4_K20_METHYLATION	-1.0184678	0.5248694
GOBP_HISTONE_H4_K20_TRIMETHYLATION	-1.1556011	0.34570083
GOBP_HISTONE_H4_K5_ACETYLATION	-1.1729178	0.30993113
GOBP_HISTONE_H4_R3_METHYLATION	-0.97013205	0.5879163
GOBP_HISTONE_LYSINE_METHYLATION	1.2614465	0.15551454
GOBP_HISTONE_METHYLATION	1.244843	0.1593792
GOBP_HISTONE_MODIFICATION	-1.0633172	0.31484327
GOBP_HISTONE_MONOUBIQUITINATION	-1.325249	0.13943098
GOBP_HISTONE_MRNA_CATABOLIC_PROCESS	-0.9411547	0.57916486
GOBP_HISTONE_MRNA_METABOLIC_PROCESS	0.7714517	0.77163154
GOBP_HISTONE_UBIQUITINATION	-1.1850274	0.2512352
GOBP_HOMEOSTASIS_OF_NUMBER_OF_CELLS	1.0650972	0.36238533
GOBP_HOMEOSTASIS_OF_NUMBER_OF_CELLS_WITHIN_A_TISSUE	-1.1377859	0.33082536
GOBP_HOMOCYSTEINE_METABOLIC_PROCESS	-1.0242372	0.49724492
GOBP_HOMOLOGOUS_CHROMOSOME_PAIRING_AT_MEIOSIS	-1.3640746	0.08057475
GOBP_HOMOLOGOUS_CHROMOSOME_SEGREGATION	-1.3200566	0.108747475
GOBP_HOMOLOGOUS_RECOMBINATION	-1.4194502	0.044533674
GOBP_HOMOPHILIC_CELL_ADHESION_VIA_PLASMA_MEMBRANE_ADHESION_MOLECULES	0.9742736	0.5205001
GOBP_HOMOTYPIC_CELL_CELL_ADHESION	1.4317894	0.034898277
GOBP_HORMONE_BIOSYNTHETIC_PROCESS	-1.2596116	0.16770414
GOBP_HORMONE_CATABOLIC_PROCESS	-1.4431592	0.03929273
GOBP_HORMONE_MEDIATED_SIGNALING_PATHWAY	1.2195696	0.17365357
GOBP_HORMONE_METABOLIC_PROCESS	1.3724929	0.046495195
GOBP_HORMONE_TRANSPORT	1.1121626	0.28630927
GOBP_HUMORAL_IMMUNE_RESPONSE	-0.84808725	0.71394354
GOBP_HUMORAL_IMMUNE_RESPONSE_MEDIATED_BY_CIRCULATING_IMMUNOGLOBULIN	-1.2688184	0.19229867
GOBP_HYALURONAN_BIOSYNTHETIC_PROCESS	-0.8985863	0.63709676
GOBP_HYALURONAN_CATABOLIC_PROCESS	-1.1597245	0.3273313
GOBP_HYALURONAN_METABOLIC_PROCESS	-1.0510725	0.44359213
GOBP_HYDROCARBON_METABOLIC_PROCESS	1.146325	0.37289435
GOBP_HYDROGEN_PEROXIDE_BIOSYNTHETIC_PROCESS	-0.9606153	0.53813934
GOBP_HYDROGEN_PEROXIDE_CATABOLIC_PROCESS	0.9537589	0.56568646
GOBP_HYDROGEN_PEROXIDE_METABOLIC_PROCESS	0.95806223	0.53642094
GOBP_HYPEROSMOTIC_RESPONSE	1.3598493	0.100713015
GOBP_HYPEROSMOTIC_SALINITY_RESPONSE	-0.94315565	0.59984857
GOBP_HYPERSENSITIVITY	-1.2615397	0.19361743
GOBP_HYPOTHALAMUS_CELL_DIFFERENTIATION	1.1701875	0.32439977
GOBP_HYPOTHALAMUS_CELL_MIGRATION	1.3329436	0.12239089
GOBP_HYPOTHALAMUS_DEVELOPMENT	1.4306332	0.028858218
GOBP_HYPOTHALAMUS_GONADOTROPHIN_RELEASING_HORMONE_NEURON_DIFFERENTIATION	1.2202256	0.2525399
GOBP_HYPOTONIC_RESPONSE	1.279677	0.20391577
GOBP_HYPOXIA_INDUCIBLE_FACTOR_1ALPHA_SIGNALING_PATHWAY	1.3445907	0.07222787
GOBP_I_KAPPAB_KINASE_NF_KAPPAB_SIGNALING	-1.1455802	0.19783197
GOBP_I_KAPPAB_PHOSPHORYLATION	1.2970364	0.15711567
GOBP_ICOSANOID_BIOSYNTHETIC_PROCESS	1.4760801	0.012004802
GOBP_ICOSANOID_METABOLIC_PROCESS	1.358275	0.07566303
GOBP_ICOSANOID_SECRETION	1.4176627	0.046153847
GOBP_ICOSANOID_TRANSPORT	1.3872756	0.0581376
GOBP_IMMATURE_B_CELL_DIFFERENTIATION	-1.1969995	0.28744328
GOBP_IMMATURE_T_CELL_PROLIFERATION	-1.4365777	0.039033856
GOBP_IMMUNE_EFFECTOR_PROCESS	1.001891	0.46718
GOBP_IMMUNE_RESPONSE_REGULATING_CELL_SURFACE_RECEPTOR_SIGNALING_PATHWAY	0.88755983	0.6620448
GOBP_IMMUNE_RESPONSE_REGULATING_CELL_SURFACE_RECEPTOR_SIGNALING_PATHWAY_INVOLVED_IN_PHAGOCYTOSIS	-1.0554042	0.44373593
GOBP_IMMUNE_RESPONSE_REGULATING_SIGNALING_PATHWAY	-1.0028291	0.41718045
GOBP_IMMUNE_RESPONSE_TO_TUMOR_CELL	-0.6911337	0.8567624
GOBP_IMMUNE_SYSTEM_DEVELOPMENT	1.0024234	0.467052
GOBP_IMMUNOGLOBULIN_PRODUCTION	1.2077159	0.21044451
GOBP_IMMUNOGLOBULIN_PRODUCTION_INVOLVED_IN_IMMUNOGLOBULIN_MEDIATED_IMMUNE_RESPONSE	-1.3153636	0.1149857
GOBP_IMMUNOGLOBULIN_V_D_J_RECOMBINATION	-1.0128165	0.5103582
GOBP_IMMUNOLOGICAL_MEMORY_FORMATION_PROCESS	-1.3293933	0.13204005
GOBP_IMMUNOLOGICAL_MEMORY_PROCESS	-1.2961966	0.16821247
GOBP_IMMUNOLOGICAL_SYNAPSE_FORMATION	1.3748171	0.09085736
GOBP_IMP_BIOSYNTHETIC_PROCESS	-1.0945922	0.41121694
GOBP_IMP_METABOLIC_PROCESS	-0.8901224	0.6426945
GOBP_IMPORT_ACROSS_PLASMA_MEMBRANE	1.0489953	0.3945099
GOBP_IMPORT_INTO_CELL	1.0029596	0.46016845
GOBP_IMPORT_INTO_NUCLEUS	-1.243828	0.12989958
GOBP_IN_UTERO_EMBRYONIC_DEVELOPMENT	1.1168422	0.26686445
GOBP_INCLUSION_BODY_ASSEMBLY	1.2235789	0.2423339
GOBP_INDOLALKYLAMINE_METABOLIC_PROCESS	1.376105	0.04455245
GOBP_INDOLE_CONTAINING_COMPOUND_METABOLIC_PROCESS	1.4135046	0.048264183
GOBP_INDUCTION_OF_BACTERIAL_AGGLUTINATION	1.3787007	0.049685895
GOBP_INDUCTION_OF_POSITIVE_CHEMOTAXIS	-1.4068708	0.07099828
GOBP_INFLAMMASOME_COMPLEX_ASSEMBLY	1.4096766	0.053949073
GOBP_INFLAMMATORY_CELL_APOPTOTIC_PROCESS	1.3735982	0.092407405
GOBP_INFLAMMATORY_RESPONSE	1.0006644	0.4159714
GOBP_INFLAMMATORY_RESPONSE_TO_ANTIGENIC_STIMULUS	-0.9360581	0.57322407
GOBP_INFLAMMATORY_RESPONSE_TO_WOUNDING	-1.0381156	0.4645874
GOBP_INHIBITORY_POSTSYNAPTIC_POTENTIAL	1.2989631	0.1498839
GOBP_INHIBITORY_SYNAPSE_ASSEMBLY	-0.8972508	0.6116831
GOBP_INNATE_IMMUNE_RESPONSE	-1.0445527	0.2924121
GOBP_INNATE_IMMUNE_RESPONSE_ACTIVATING_CELL_SURFACE_RECEPTOR_SIGNALING_PATHWAY	-0.9714326	0.51221335
GOBP_INNATE_IMMUNE_RESPONSE_ACTIVATING_SIGNALING_PATHWAY	-1.4303068	0.035253383
GOBP_INNATE_IMMUNE_RESPONSE_IN_MUCOSA	1.3658053	0.08407837
GOBP_INNER_CELL_MASS_CELL_DIFFERENTIATION	1.2632706	0.20994475
GOBP_INNER_CELL_MASS_CELL_PROLIFERATION	-1.3936111	0.08163265
GOBP_INNER_DYNEIN_ARM_ASSEMBLY	-1.062454	0.45716438
GOBP_INNER_EAR_AUDITORY_RECEPTOR_CELL_DIFFERENTIATION	-1.2053177	0.2355099
GOBP_INNER_EAR_MORPHOGENESIS	1.3141832	0.113718696
GOBP_INNER_EAR_RECEPTOR_CELL_DEVELOPMENT	-1.2242	0.21555029
GOBP_INNER_EAR_RECEPTOR_CELL_STEREOCILIUM_ORGANIZATION	-0.93795377	0.5520785
GOBP_INNER_MITOCHONDRIAL_MEMBRANE_ORGANIZATION	0.78036004	0.75632966
GOBP_INNERVATION	0.91814625	0.59201723
GOBP_INORGANIC_ANION_TRANSMEMBRANE_TRANSPORT	1.0996798	0.30312937
GOBP_INORGANIC_ANION_TRANSPORT	1.2749313	0.09577603
GOBP_INORGANIC_ION_HOMEOSTASIS	1.046029	0.3847121
GOBP_INORGANIC_ION_IMPORT_ACROSS_PLASMA_MEMBRANE	0.9221826	0.5893455
GOBP_INOSINE_METABOLIC_PROCESS	-1.2756546	0.15934172
GOBP_INOSITOL_LIPID_MEDIATED_SIGNALING	1.0415313	0.4081121
GOBP_INOSITOL_METABOLIC_PROCESS	-0.98194546	0.55304784
GOBP_INOSITOL_PHOSPHATE_BIOSYNTHETIC_PROCESS	0.9910499	0.5238181
GOBP_INOSITOL_PHOSPHATE_CATABOLIC_PROCESS	-0.7864729	0.7541878
GOBP_INOSITOL_PHOSPHATE_MEDIATED_SIGNALING	-1.4170822	0.043702256
GOBP_INOSITOL_PHOSPHATE_METABOLIC_PROCESS	1.005971	0.48867798
GOBP_INOSITOL_TRISPHOSPHATE_BIOSYNTHETIC_PROCESS	-1.2356557	0.24204616
GOBP_INOSITOL_TRISPHOSPHATE_METABOLIC_PROCESS	-1.2394695	0.23489411
GOBP_INSEMINATION	-1.2701877	0.1927013
GOBP_INSULIN_LIKE_GROWTH_FACTOR_RECEPTOR_SIGNALING_PATHWAY	-0.9692931	0.5205952
GOBP_INSULIN_METABOLIC_PROCESS	0.96022123	0.5668144
GOBP_INSULIN_PROCESSING	1.0303341	0.49697223
GOBP_INSULIN_RECEPTOR_SIGNALING_PATHWAY	-1.1166372	0.2888502
GOBP_INSULIN_SECRETION	1.0728158	0.35586032
GOBP_INSULIN_SECRETION_INVOLVED_IN_CELLULAR_RESPONSE_TO_GLUCOSE_STIMULUS	0.9555775	0.55271304
GOBP_INTEGRATED_STRESS_RESPONSE_SIGNALING	-1.0250331	0.4561917
GOBP_INTEGRIN_ACTIVATION	-1.1378683	0.34107807
GOBP_INTEGRIN_BIOSYNTHETIC_PROCESS	-1.1501367	0.3481829
GOBP_INTEGRIN_MEDIATED_SIGNALING_PATHWAY	1.0320543	0.43845683
GOBP_INTERCELLULAR_TRANSPORT	-1.3029222	0.14061208
GOBP_INTERFERON_ALPHA_PRODUCTION	1.3558153	0.09893843
GOBP_INTERFERON_BETA_PRODUCTION	-1.1757565	0.25985438
GOBP_INTERFERON_MEDIATED_SIGNALING_PATHWAY	-1.42048	0.05619481
GOBP_INTERLEUKIN_1_ALPHA_PRODUCTION	0.6866874	0.8300058
GOBP_INTERLEUKIN_1_MEDIATED_SIGNALING_PATHWAY	0.66206074	0.8761157
GOBP_INTERLEUKIN_1_PRODUCTION	1.4132452	0.043429665
GOBP_INTERLEUKIN_10_PRODUCTION	-0.7458102	0.82358336
GOBP_INTERLEUKIN_12_PRODUCTION	-1.0149838	0.44594595
GOBP_INTERLEUKIN_13_PRODUCTION	1.4167029	0.04921659
GOBP_INTERLEUKIN_17_MEDIATED_SIGNALING_PATHWAY	-1.3015175	0.1387328
GOBP_INTERLEUKIN_17_PRODUCTION	1.0176855	0.48161685
GOBP_INTERLEUKIN_18_MEDIATED_SIGNALING_PATHWAY	-0.91925454	0.6245503
GOBP_INTERLEUKIN_2_PRODUCTION	1.4100231	0.04691441
GOBP_INTERLEUKIN_23_PRODUCTION	1.19438	0.30398607
GOBP_INTERLEUKIN_27_MEDIATED_SIGNALING_PATHWAY	-1.3814052	0.0700925
GOBP_INTERLEUKIN_4_MEDIATED_SIGNALING_PATHWAY	-1.2317252	0.2367027
GOBP_INTERLEUKIN_4_PRODUCTION	1.3464763	0.11333334
GOBP_INTERLEUKIN_5_PRODUCTION	1.3957515	0.06736417
GOBP_INTERLEUKIN_6_MEDIATED_SIGNALING_PATHWAY	-1.0808599	0.4084164
GOBP_INTERLEUKIN_6_PRODUCTION	1.1226702	0.30654404
GOBP_INTERLEUKIN_8_PRODUCTION	1.237549	0.19779132
GOBP_INTERMEDIATE_FILAMENT_BASED_PROCESS	1.3692646	0.07224271
GOBP_INTERMEDIATE_FILAMENT_BUNDLE_ASSEMBLY	1.381877	0.04725898
GOBP_INTERMEDIATE_FILAMENT_ORGANIZATION	1.4594208	0.017489178
GOBP_INTERMEMBRANE_LIPID_TRANSFER	1.368367	0.08085533
GOBP_INTERNEURON_MIGRATION	1.4472747	0.002712289
GOBP_INTERNEURON_MIGRATION_FROM_THE_SUBPALLIUM_TO_THE_CORTEX	1.3900464	0.02175264
GOBP_INTERSTRAND_CROSS_LINK_REPAIR	-1.1081221	0.34137428
GOBP_INTESTINAL_ABSORPTION	1.1648726	0.3065266
GOBP_INTESTINAL_CHOLESTEROL_ABSORPTION	1.3473133	0.12133816
GOBP_INTESTINAL_EPITHELIAL_CELL_DEVELOPMENT	-0.8944548	0.6286652
GOBP_INTESTINAL_EPITHELIAL_CELL_DIFFERENTIATION	-0.76766384	0.782332
GOBP_INTESTINAL_EPITHELIAL_STRUCTURE_MAINTENANCE	-1.2416655	0.22884536
GOBP_INTESTINAL_LIPID_ABSORPTION	1.342375	0.11777417
GOBP_INTESTINAL_STEM_CELL_HOMEOSTASIS	1.1976107	0.29486182
GOBP_INTRA_GOLGI_VESICLE_MEDIATED_TRANSPORT	0.53415465	0.9757882
GOBP_INTRACELLULAR_AMINO_ACID_HOMEOSTASIS	1.3091666	0.15584913
GOBP_INTRACELLULAR_COPPER_ION_HOMEOSTASIS	-0.91728944	0.6003494
GOBP_INTRACELLULAR_DISTRIBUTION_OF_MITOCHONDRIA	-0.6276804	0.89127886
GOBP_INTRACELLULAR_ESTROGEN_RECEPTOR_SIGNALING_PATHWAY	1.0899739	0.3920749
GOBP_INTRACELLULAR_GLUCOSE_HOMEOSTASIS	0.9110178	0.61400676
GOBP_INTRACELLULAR_GLUTAMATE_HOMEOSTASIS	1.347863	0.08372457
GOBP_INTRACELLULAR_IRON_ION_HOMEOSTASIS	1.209794	0.23676644
GOBP_INTRACELLULAR_LIPID_TRANSPORT	-0.96421593	0.5315675
GOBP_INTRACELLULAR_MONOATOMIC_ANION_HOMEOSTASIS	-0.9884563	0.5450652
GOBP_INTRACELLULAR_MONOATOMIC_ION_HOMEOSTASIS	1.0245667	0.42194843
GOBP_INTRACELLULAR_MRNA_LOCALIZATION	-0.8357018	0.6890309
GOBP_INTRACELLULAR_OXYGEN_HOMEOSTASIS	-1.2726423	0.17065577
GOBP_INTRACELLULAR_PH_ELEVATION	1.2545087	0.19612795
GOBP_INTRACELLULAR_PH_REDUCTION	1.2675598	0.1484929
GOBP_INTRACELLULAR_PHOSPHATE_ION_HOMEOSTASIS	1.3031963	0.12953047
GOBP_INTRACELLULAR_POTASSIUM_ION_HOMEOSTASIS	1.0580758	0.4513389
GOBP_INTRACELLULAR_PROTEIN_TRANSMEMBRANE_TRANSPORT	-1.5690309	0.006723605
GOBP_INTRACELLULAR_PROTEIN_TRANSPORT	-1.1513731	0.114754096
GOBP_INTRACELLULAR_RECEPTOR_SIGNALING_PATHWAY	-1.1314313	0.2231365
GOBP_INTRACELLULAR_SODIUM_ION_HOMEOSTASIS	1.0778654	0.43142807
GOBP_INTRACELLULAR_SPHINGOLIPID_HOMEOSTASIS	1.2038616	0.28075516
GOBP_INTRACELLULAR_STEROL_TRANSPORT	-0.992011	0.5104649
GOBP_INTRACELLULAR_TRANSPORT_OF_VIRUS	-1.3739778	0.062037565
GOBP_INTRACELLULAR_TRIGLYCERIDE_HOMEOSTASIS	1.0232813	0.51479167
GOBP_INTRACELLULAR_WATER_HOMEOSTASIS	1.3165582	0.11506233
GOBP_INTRACELLULAR_ZINC_ION_HOMEOSTASIS	-0.8404063	0.696357
GOBP_INTRACILIARY_ANTEROGRADE_TRANSPORT	-0.85064715	0.6835562
GOBP_INTRACILIARY_RETROGRADE_TRANSPORT	-1.1176318	0.38433963
GOBP_INTRACILIARY_TRANSPORT	0.82213783	0.72218543
GOBP_INTRACILIARY_TRANSPORT_INVOLVED_IN_CILIUM_ASSEMBLY	-0.81527215	0.72253144
GOBP_INTRINSIC_APOPTOTIC_SIGNALING_PATHWAY	1.2930908	0.08306878
GOBP_INTRINSIC_APOPTOTIC_SIGNALING_PATHWAY_BY_P53_CLASS_MEDIATOR	1.0877335	0.37018478
GOBP_INTRINSIC_APOPTOTIC_SIGNALING_PATHWAY_IN_RESPONSE_TO_DNA_DAMAGE	1.109477	0.32593048
GOBP_INTRINSIC_APOPTOTIC_SIGNALING_PATHWAY_IN_RESPONSE_TO_DNA_DAMAGE_BY_P53_CLASS_MEDIATOR	1.1609322	0.30388334
GOBP_INTRINSIC_APOPTOTIC_SIGNALING_PATHWAY_IN_RESPONSE_TO_ENDOPLASMIC_RETICULUM_STRESS	0.8663202	0.6622472
GOBP_INTRINSIC_APOPTOTIC_SIGNALING_PATHWAY_IN_RESPONSE_TO_HYDROGEN_PEROXIDE	1.0371114	0.5010399
GOBP_INTRINSIC_APOPTOTIC_SIGNALING_PATHWAY_IN_RESPONSE_TO_HYPOXIA	-0.903281	0.6451986
GOBP_INTRINSIC_APOPTOTIC_SIGNALING_PATHWAY_IN_RESPONSE_TO_OSMOTIC_STRESS	-1.2897166	0.18571125
GOBP_INTRINSIC_APOPTOTIC_SIGNALING_PATHWAY_IN_RESPONSE_TO_OXIDATIVE_STRESS	1.0188371	0.4790044
GOBP_ION_CHANNEL_MODULATING_G_PROTEIN_COUPLED_RECEPTOR_SIGNALING_PATHWAY	1.1423942	0.36440852
GOBP_IONOTROPIC_GLUTAMATE_RECEPTOR_SIGNALING_PATHWAY	1.1810367	0.31094837
GOBP_IRE1_MEDIATED_UNFOLDED_PROTEIN_RESPONSE	1.479771	0.008483755
GOBP_IRES_DEPENDENT_VIRAL_TRANSLATIONAL_INITIATION	-0.9891256	0.545001
GOBP_IRIS_MORPHOGENESIS	1.4172999	0.013391923
GOBP_IRON_COORDINATION_ENTITY_TRANSPORT	1.2315404	0.2502094
GOBP_IRON_IMPORT_INTO_CELL	1.3623438	0.076981135
GOBP_IRON_ION_HOMEOSTASIS	0.95648384	0.5508789
GOBP_IRON_ION_TRANSMEMBRANE_TRANSPORT	-1.4015567	0.084968776
GOBP_IRON_ION_TRANSPORT	1.0830859	0.3637365
GOBP_IRON_SULFUR_CLUSTER_ASSEMBLY	-0.8345206	0.6986632
GOBP_ISG15_PROTEIN_CONJUGATION	-1.3424093	0.10239697
GOBP_ISOCITRATE_METABOLIC_PROCESS	-0.6077911	0.9003613
GOBP_ISOLEUCINE_METABOLIC_PROCESS	-1.1452378	0.3632645
GOBP_ISOPRENOID_BIOSYNTHETIC_PROCESS	1.3565645	0.09384941
GOBP_ISOPRENOID_CATABOLIC_PROCESS	1.159455	0.34280872
GOBP_ISOPRENOID_METABOLIC_PROCESS	1.3859135	0.05040448
GOBP_ISOPRENOID_TRANSPORT	1.3410944	0.09013704
GOBP_ISOTYPE_SWITCHING_TO_IGA_ISOTYPES	-1.2470931	0.21683168
GOBP_ISOTYPE_SWITCHING_TO_IGG_ISOTYPES	-1.1781058	0.3086631
GOBP_JNK_CASCADE	0.8379844	0.7338698
GOBP_KERATAN_SULFATE_METABOLIC_PROCESS	1.2427092	0.23746654
GOBP_KERATINIZATION	1.4081895	0.051964067
GOBP_KERATINOCYTE_APOPTOTIC_PROCESS	-1.0627099	0.45848298
GOBP_KERATINOCYTE_DEVELOPMENT	-1.1539376	0.33830845
GOBP_KERATINOCYTE_DIFFERENTIATION	1.3796538	0.054859415
GOBP_KERATINOCYTE_MIGRATION	1.5235597	0.001725998
GOBP_KERATINOCYTE_PROLIFERATION	-1.2951648	0.13404138
GOBP_KETONE_BIOSYNTHETIC_PROCESS	1.1744845	0.2979475
GOBP_KETONE_BODY_BIOSYNTHETIC_PROCESS	1.326477	0.09613439
GOBP_KETONE_BODY_METABOLIC_PROCESS	1.3646679	0.080951385
GOBP_KETONE_CATABOLIC_PROCESS	0.9098939	0.6289499
GOBP_KIDNEY_EPITHELIUM_DEVELOPMENT	-1.0866703	0.32281303
GOBP_KIDNEY_MESENCHYME_DEVELOPMENT	1.2439235	0.23574986
GOBP_KIDNEY_MORPHOGENESIS	-1.0178925	0.44131124
GOBP_KILLING_BY_HOST_OF_SYMBIONT_CELLS	-1.420476	0.042567126
GOBP_KILLING_OF_CELLS_OF_ANOTHER_ORGANISM	-0.9908812	0.5392286
GOBP_KINETOCHORE_ASSEMBLY	-1.1698864	0.31294963
GOBP_KINETOCHORE_ORGANIZATION	-1.2208496	0.24493927
GOBP_KYNURENINE_METABOLIC_PROCESS	1.3340452	0.092649154
GOBP_L_ALANINE_TRANSMEMBRANE_TRANSPORT	1.306882	0.12906504
GOBP_L_ALANINE_TRANSPORT	1.3154659	0.1544186
GOBP_L_AMINO_ACID_TRANSPORT	0.85187256	0.69422954
GOBP_L_ARGININE_IMPORT_ACROSS_PLASMA_MEMBRANE	1.1575638	0.351159
GOBP_L_ARGININE_TRANSMEMBRANE_TRANSPORT	1.0515307	0.45943952
GOBP_L_ASCORBIC_ACID_METABOLIC_PROCESS	1.1546286	0.34222037
GOBP_L_ASPARTATE_IMPORT_ACROSS_PLASMA_MEMBRANE	1.1551688	0.34959507
GOBP_L_ASPARTATE_TRANSMEMBRANE_TRANSPORT	1.1708323	0.3297208
GOBP_L_CYSTINE_TRANSPORT	-1.2330207	0.21777517
GOBP_L_GLUTAMATE_IMPORT	0.8322609	0.7010684
GOBP_L_GLUTAMATE_IMPORT_ACROSS_PLASMA_MEMBRANE	0.9778418	0.538838
GOBP_L_GLUTAMINE_IMPORT_ACROSS_PLASMA_MEMBRANE	1.3049326	0.15055221
GOBP_L_HISTIDINE_TRANSMEMBRANE_TRANSPORT	1.3015025	0.15115154
[truncated: 5,115 more rows]
