# Supplementary material for: DEC1 regulates human β cell functional maturation and circadian rhythm
Source: Cell Rep. Author manuscript; Available in PMC 2026 Feb 13. (PMC12904728; doi:10.1016/j.celrep.2025.116666)
Supplement: 4 [file NIHMS2132754-supplement-4.csv]

GeneName	LFC	pval
TSPAN6	-0.157825996	0.704394316
SEMA3F	0.517986356	0.318845299
CFTR	-1.152621459	0.003245855
AOC1	1.385722406	0.312556942
HECW1	-1.341593018	0.11713014
CYP26B1	-1.375905242	0.028338279
CASP10	-2.168379131	0.046571915
TFPI	-0.81690676	0.322492817
PDK4	-0.58077179	0.160382669
SLC22A16	2.970684907	0.060045687
ARX	0.673550197	0.075221114
MCUB	0.74273296	0.231979855
ACSM3	-1.534465012	0.019506201
SOX8	1.76333878	0.025284893
ITGA2B	0.340634517	0.790707356
ASB4	-2.088208782	0.12328703
CRLF1	2.693150932	0.039251214
YBX2	2.118242096	0.063284899
TAC1	-1.275294335	0.213032701
CX3CL1	-2.495633097	0.001622067
SPATA20	-0.663411243	0.044295817
CACNA1G	1.720706654	0.004073506
TNFRSF12A	-1.273937462	0.010812286
PROM1	-1.956406173	4.76E-05
TEAD3	0.157405151	0.703589335
TFAP2B	1.130959739	0.065169973
NFIX	2.746532028	0.000424251
IL32	-3.812495242	4.22E-11
MASP2	-0.128850766	0.976079282
IYD	0.555647408	0.686528542
CD9	-0.901554142	0.041207026
STAB1	1.108188431	0.286662115
HIVEP2	-0.65122231	0.197035762
FMO1	-0.088208782	1
MRC2	1.718454366	0.002719676
SLC6A7	10	0.060307528
PLAUR	-1.576058271	0.021084706
DCN	0.118626148	0.836011111
GABRA3	2.275539489	0.032465842
SEMA3B	0.786260336	0.133443144
NR1H4	-1.034769523	0.342234001
SLC7A14	-0.45983784	0.256039522
MVP	-1.56742378	0.000704663
CLK1	-0.067070015	0.848044441
ANGEL1	-0.429816499	0.235741372
GPRC5A	-0.227201924	0.582418432
MAMLD1	0.773238843	0.078643992
ACP3	-2.139089951	0.009972222
CCDC88C	-0.870256538	0.018275268
DPEP1	-0.540720987	0.598310584
NPC1L1	-2.413683763	1.58E-08
RGPD5	-5.507747673	4.29E-09
STMN4	0.275810646	0.618636197
CHDH	-0.81556159	0.052340956
CLCA1	1.115074816	0.332992757
IGF1	0.726759324	0.516094561
ATP1A2	6.233719313	3.17E-08
ADGRA2	2.259055096	4.97E-05
PLEKHB1	-0.02884752	0.937118884
SERPINB1	-0.761013449	0.054439103
SLC7A9	-2.513514617	0.043008024
OSBPL5	0.233719313	0.775721003
CPS1	1.911791218	0.001248651
C8B	0.496753719	0.78539103
GRAMD1B	-0.479333661	0.291165588
BIRC3	-3.507747673	0.000125708
ABCC2	1.121244584	0.158330173
GCLM	0.919936004	0.017478818
HSD17B6	4.140609909	0.041850956
TYMP	-0.341189523	0.671388828
KCNG1	0.351076264	0.559145599
IKZF2	-0.177018049	0.757555978
TMSB10	-0.380018941	0.220277308
RNF19A	-0.791146781	0.042867668
TIMP2	0.522917299	0.153861734
MYOM2	-1.738266311	0.129296243
CYP46A1	1.403644314	0.081639056
SLC18A1	-1.033407848	0.0159217
USP2	1.109174215	0.092898188
TLL1	0.233719313	0.948129407
VCAN	1.355204592	2.47E-05
C6	-1.15401084	0.163401556
TNC	1.667634464	4.14E-05
CAPG	-0.802861045	0.090229857
USH2A	1.597409932	0.000708949
ADAM28	-1.178663733	0.135850913
BARX2	-0.580725034	0.594377838
ZIC2	6.891930796	3.06E-06
ADRB1	1.371222837	0.434685523
GUCA2B	1.795961737	0.020547224
EPHA3	1.643443012	0.013970931
DSG2	-0.570733684	0.071231712
CP	-5.132602901	7.90E-06
ANO2	10	0.366957725
COL9A2	0.478100035	0.297925695
KITLG	0.377555086	0.520002824
ADAMTS6	0.293726622	0.61649852
TNFRSF9	-3.599170701	0.0059872
EPN3	-0.079941166	0.91985292
LTBP1	0.481257382	0.328200295
ELN	1.24920456	0.049000021
NEXMIF	-0.187251142	0.672904366
LAMC3	6.519121532	2.00E-05
PTGER3	1.834974421	2.30E-06
COL23A1	2.321182154	0.030720008
PRSS8	0.039463185	0.923658962
MSMO1	0.261223864	0.439821456
ALX4	2.207724104	0.047675799
FSTL4	-1.048423916	0.018720028
NNAT	0.270085059	0.502549966
LAMA3	0.517279116	0.387544961
LY75	-0.503246281	0.713017724
PTPRN	0.072902086	0.809906116
FOXC1	2.081716219	0.006014781
SYNE2	-0.832133234	0.024999419
CBLN4	-7.147514611	1.13E-26
MCOLN3	0.067600529	0.848389422
ITIH1	-1.496441103	0.030662232
IL17RB	-2.084944765	1.96E-05
PKP2	-0.771653859	0.08672361
PRDM1	2.921775307	0.000876106
RASGRF1	0.404507428	0.366498165
SLC2A3	0.34919653	0.334460515
CREB3L3	2.835755327	0.007629092
RIMBP2	0.15782558	0.608987565
COL11A1	2.428735295	1.60E-05
BCAT1	-0.400409245	0.403423756
LZTS1	-0.37120629	0.467601756
PRDM6	2.492453581	0.022397981
SPAG4	0.714846003	0.367701736
CDH3	-0.472841782	0.227984234
DGAT2	0.260191524	0.596726382
VMP1	-0.937924206	0.012229631
LIMCH1	0.703204596	0.226264756
DLX3	-0.791815779	0.45596194
ATP2C2	-0.937529869	0.068197919
EYA2	0.371222837	0.63365991
FAR2	0.217951997	0.809133013
NTN1	-0.877552669	0.032796633
MYLK	0.017585882	0.995926824
SNAP91	-0.904295442	0.030461664
COL17A1	3.901422245	4.91E-07
FAM107B	0.27171097	0.513594105
TBC1D1	-0.866974687	0.024420467
NGEF	0.011326892	1
CLDN18	-2.59049426	5.00E-08
FGFR2	0.916922326	0.044939674
MYO9A	0.079632905	0.854048099
SP100	-1.266851001	0.0740828
KLF6	-1.049428577	0.001923511
SYT1	0.65270863	0.12163193
RASGRP2	2.693150932	0.1710235
PITX1	0.527450516	0.639507895
TRPC7	-0.249428375	0.697073891
MAST4	-0.536188897	0.119795498
BCL3	-0.937761155	0.183209443
ABCC9	2.218612421	0.024783837
GAL	-1.284128992	0.226607258
MAOB	-0.242014118	0.801115676
DRD4	3.693150932	0.025230926
NEDD4	-0.211691835	0.697446206
GUCY2C	1.609586215	0.077403379
SCT	1.895303095	0.00234292
DAPP1	-0.507193466	0.553473727
FGF10	0.233719313	1
ST6GALNAC1	0.152799318	0.895051096
CNGB1	3.965523202	0.0005099
ST6GALNAC2	1.187915623	0.318384155
EPHA8	1.096215789	0.32580393
P4HA2	0.539732918	0.165037527
TP63	2.674291904	0.002940527
ST6GAL1	-0.832175876	0.012493996
GLI2	1.700845323	0.02722317
PPP2R2C	2.436157128	0.000162097
TEAD2	-0.265180589	0.56122372
CDHR2	-0.098726654	0.853568402
MGLL	-0.995886599	0.083942792
SEMA3A	0.772284095	0.031510875
SEMA3C	-0.598610304	0.103703117
CELSR1	-0.752571097	0.049920702
ADD2	3.041074235	0.031744368
ZNF37A	3.730145139	0.000115691
FOSL2	0.510072204	0.238002676
FSCN1	0.709779084	0.096069757
PLD1	-0.677698697	0.136088077
ATP12A	-4.466720405	0.002345539
RGS11	0.31385642	0.407265831
PLXNA2	-0.642824514	0.042315165
ACACB	-0.512774773	0.295804558
PAG1	1.545997238	0.015545833
GPC4	-1.352978239	0.003878837
MBNL3	1.400829299	0.10125104
IL4R	0.144284229	0.787105965
PAK3	-0.186543455	0.604168442
CAPN6	-0.819991274	0.193215335
NAALAD2	1.152888238	0.061687039
FBLN1	1.211308066	0.003989527
FAP	1.081716219	0.577394425
ADCY2	-0.088627501	0.807729568
ITM2A	-1.887048564	7.96E-06
CDH17	1.67255859	3.26E-05
SLC1A3	1.768496056	0.052867535
TNS1	0.215571966	0.671620797
CARMIL1	-0.466926284	0.277998339
SCTR	-1.640749805	0.022637986
SLC4A4	-0.950077863	0.01617107
CPB2	-0.640749805	0.756327404
CXCL2	-2.738266311	0.009751505
CDH7	1.092856777	0.102643711
PKP1	-1.633830391	0.037426011
LRP2	-1.372001748	0.072258727
PCDHA6	-1.496673627	0.049141491
SMARCD3	1.043060962	0.034001911
COL19A1	1.555647408	0.314813819
TRPM3	0.990448162	0.350735652
GRHL2	-0.56589996	0.228601899
EPYC	10	1.24E-05
APLP2	-0.020634683	0.9475866
FAM234B	0.798134436	0.10917193
APOB	0.706735477	0.045924147
MECOM	-0.713369156	0.126570301
WNT11	0.578854799	0.586490014
FOLH1	10	0.007265563
CEACAM6	1.686231518	0.013409349
FAT2	2.251641221	0.028567841
ERO1B	-0.793602642	0.008962652
HSD17B2	0.786260336	0.546852673
PPEF1	-1.351243188	0.53515023
MYBPC2	-1.827392201	0.020268693
TRIP6	0.000448838	1
ACHE	0.329688371	0.516457802
TMPRSS11E	-2.853743528	0.041863251
MMP2	2.053306296	0.000149677
NID2	1.880082358	0.011529378
PTHLH	-2.613163973	0.00096839
TFAP2C	0.098064214	0.929202692
SLC15A1	2.129021934	0.030985827
DOCK9	-0.280316777	0.481208423
TMEM40	-0.237586406	0.827724848
ARHGAP28	1.643110249	0.001953185
CRLS1	5.066609327	0.000387597
CPXM1	-0.065346359	0.887001871
TBX5	10	0.007265563
FXYD5	-0.355648367	0.64143463
HEPH	1.457097518	0.000771847
LTBP4	1.962927237	8.70E-06
ICAM1	-2.991247052	2.69E-05
LYZ	-1.13910968	0.002712802
SI	1.65243247	0.001684843
P3H2	0.814094544	0.281759532
CHRD	-2.573635609	0.000790125
EFNB1	0.924292002	0.036802064
LAMB1	0.036469191	0.904885013
SLC26A4	1.555647408	0.314813819
SLC26A3	2.456111734	0.041647031
MAP3K20	-0.599819541	0.344890863
SEL1L3	-1.669669594	0.000534638
TF	3.233719313	0.188434716
APOH	-0.883320108	0.277609759
NLRP1	0.233719313	0.985354623
ZFHX4	1.997387701	0.002382825
CPA1	-2.224175725	1.16E-08
ANGPT2	-0.58048928	0.284308676
CD200	0.49379621	0.143692234
CCDC80	-1.957198101	1.96E-05
JPH4	0.528624234	0.399973568
MYH7	-10	0.000403134
SEMA6A	0.333446186	0.39324729
TYRO3	0.19635246	0.713156105
SNAP23	0.014026041	0.979455611
PHGDH	-0.826597206	0.022183593
COL9A3	0.227377786	0.716479739
EZR	-0.262475331	0.407666852
UNC13D	-1.585708441	0.088329214
COMT	-1.724367045	0.000282216
VNN3P	-10	0.000133701
GABRP	0.067491162	0.830144052
NUP188	-1.234347531	0.003633855
CRAT	-0.924089402	0.041221104
SH2D3C	0.127991806	0.795267827
BLNK	-1.582568734	0.062967698
CRTAC1	-1.766280687	0.035867302
BAMBI	0.195082464	0.649762146
IL11	0.386422574	0.539211203
SMIM24	-1.29256728	0.062761384
KCNK16	-0.3860446	0.223210172
ITPR3	-1.523833777	4.45E-06
PCSK5	1.926597153	0.002416046
ABLIM1	-0.805962813	0.015679064
ERMP1	-0.055371542	0.900799221
KCNK6	0.358345967	0.633295576
CBARP	0.46299812	0.283258076
IGFALS	0.806081777	0.152721435
POLRMT	0.612659353	0.091812762
HCN2	1.962895559	0.000699573
CDHR5	-0.058046811	0.969460368
GADD45B	-0.766280687	0.320286382
MADCAM1	2.607177708	0.022203331
SERPIND1	1.849575822	0.010006897
MMP11	0.652271296	0.279065791
SUSD2	0.71914614	0.55324911
GGT5	-2.410136877	0.105280554
PRODH	0.381496274	0.397955843
MFNG	-1.378464657	0.14428451
SEZ6L	0.471542679	0.127657439
SLC5A1	5.443172679	0.001215648
SLC5A4	-4.088208782	0.0387548
HMOX1	-0.259320698	0.797000902
APOL4	-0.128850766	1
PNPLA3	2.062834754	0.012822708
UPK3A	1.233719313	0.43038378
IL2RB	-3.521168189	0.007523196
MLC1	10	0.011143738
KCNK10	2.151257153	0.042636777
CCDC198	-1.639748281	0.004342047
PLEK2	1.233719313	0.500778541
RIN3	0.599368785	0.538137737
PLTP	0.302432063	0.556706541
CD40	-1.867366812	0.043474098
RAB5IF	2.292613002	0.045270021
BMP7	0.494765166	0.394139349
HRH3	0.385722406	0.75453684
SLC17A9	-1.219738405	0.026937277
NKAIN4	0.843772795	0.13345908
CHRNA4	1.233719313	0.271812647
SIRPB1	4.877575503	0.006925102
MYL9	-0.413978943	0.568945793
POFUT1	0.853263887	0.016004542
SAMHD1	0.118513457	0.81398772
KIF3B	0.777506387	0.014344125
JAG1	-1.3755374	0.000267438
SLC32A1	-10	0.000161514
CST3	0.290373766	0.351347957
CST4	-10	0.669156887
WFDC2	-1.227507819	0.005376127
LAMA1	-0.306236738	0.416124003
MXRA5	0.078149604	0.878487387
VSIG1	-2.525740919	0.001860543
STS	-0.694727426	0.23498137
MID1	0.397218045	0.466078561
MCTS2	-2.713813267	0.009275207
CHRDL1	-0.636220147	0.555456746
GLRA2	0.648756812	0.90245983
ASB9	-2.123215232	0.003408912
GPR50	4.041074235	0.010216001
VGLL1	-1.636645407	0.081791919
KLHL4	1.041074235	0.277556799
GABRE	1.843772795	0.086222729
RBM3	-0.009500944	0.979463443
RUBCNL	4.140609909	0.041850956
KLF5	0.327370168	0.402902302
SGCG	-0.181318186	0.952319375
HSF4	1.226301841	0.006624748
CBLN1	-2.055282777	3.26E-07
PLLP	1.138141653	0.243983645
NDRG4	0.699100198	0.036615104
CRISPLD2	-0.354909505	0.51422011
ANTKMT	0.492132161	0.289925165
METRN	1.349417143	0.001262385
CRYM	1.321182154	0.112547285
PIEZO1	-0.542435547	0.160673671
PRSS33	10	0.928516225
SALL1	0.97565116	0.109182375
TMC5	-2.225712306	0.094787328
CORO2B	-0.941799705	0.129620794
IGDCC4	1.312298039	0.00157956
CTSH	-0.294829879	0.699760167
CEMIP	-0.502148757	0.34431065
BMF	-0.044634143	0.902806696
EYA1	2.066609327	0.059192598
CALB1	1.456111734	0.041436529
PLAT	-3.904934227	4.75E-13
CCN4	10	0.001321318
ANXA13	2.239092485	0.001566298
FGL1	-4.521168189	0.001974919
KCNN4	-1.300617115	0.191779964
PPP1R13L	0.153153832	0.786347035
KLC3	1.059689913	0.138263847
TNNT1	1.818681814	0.02855119
EPHX3	0.698482186	0.229740176
SLC1A6	1.833632155	0.055055656
SHD	10	0.546938853
FSD1	0.72404494	0.189693308
SLC1A5	-0.103563029	0.863189935
TJP3	0.360251719	0.545641725
CEACAM5	1.677325964	0.102457518
SULT2A1	2.555647408	0.391714019
MEIS3	1.004440506	0.02105006
GRIN2D	1.648756812	0.122970348
SIGLEC6	10	0.139608307
DBP	0.677325964	0.434737301
FAM83E	-0.107317605	0.858660297
PLEKHA4	0.941268419	0.197887921
CACNG7	1.514739464	0.005591012
SLC5A5	0	1
COMP	2.233719313	0.032033102
TMEM59L	1.837307942	2.17E-06
SIPA1L3	-0.412167026	0.214375085
ETHE1	0.145771614	0.835547191
TFPI2	-0.665586687	0.391792135
PON3	4.403644314	3.46E-06
PTN	2.286360793	0.000724136
TFEC	2.736219653	0.095240245
CAV1	-2.362647951	0.015272249
HOXA2	-1.592251287	0.187934566
HOXA3	-1.123832692	0.256758466
VIPR2	2.648756812	0.111575827
CPED1	3.041074235	0.008445288
EPHB6	-1.448639951	0.02448419
CHCHD2	-4.164647155	1.30E-11
HSPB1	-0.984367687	0.008709418
CYP3A5	0.786260336	0.388589223
PAX4	-1.489497461	9.67E-06
MOGAT3	3.140609909	0.081696837
MEST	-0.955200417	0.002435614
ACTR3C	-5.573635609	0.000610444
RARRES2	-2.936205689	0.00406446
AGR2	-1.449275271	0.002221047
TMEM176B	-0.744567476	0.035876672
AEBP1	0.381646795	0.324196623
SLC1A1	0.351076264	0.7235013
CNTNAP3	1.506091583	0.047347173
PRUNE2	-0.762031214	0.019114031
OGN	3.430116526	0.00104829
ASPN	3.629647989	4.27E-05
ECM2	1.456111734	0.51654386
AMBP	-1.714979458	0.000298854
RLN2	3.140609909	0.081696837
TBC1D13	-1.330048966	0.003229741
TYRP1	3.481646826	0.041041888
PIP5K1B	-1.131433927	0.029337912
GLIS3	-1.469221466	0.00168192
GATA3	-0.369858866	0.57809881
CXCL12	-0.140611592	0.74313248
CUBN	0.656410385	0.507349726
PALD1	2.263466656	0.048575419
VSIR	3.338055973	0.00986171
SPOCK2	1.55324091	0.00187224
TLX1	3.403644314	0.048535097
KAZALD1	1.456111734	0.168017263
DKK1	0.086162125	0.942610168
EBF3	3.023796244	0.000772489
SORCS1	-1.881022773	0.000361466
DNAJC12	-1.447025269	2.67E-05
PBLD	-0.825757165	0.090799671
KRT23	-2.452172097	0.000966276
WNT3	0.925033795	0.188010375
P2RX1	-2.027772928	0.016275037
GALK1	0.333254986	0.607360342
RASD1	1.08338504	0.060570074
SLC6A4	-1.152889778	0.007517384
LGALS3BP	-0.818785068	0.012182519
CCL2	-4.702918626	1.15E-06
DLX4	-3.295533755	0.001708112
COL1A1	1.71842701	1.05E-07
ABCC3	-0.591782956	0.470975225
PPY	0.474727412	0.78655482
HLF	-0.219570555	0.716241949
FAM20A	1.782155938	0.049064014
MMD	0.037528657	0.954923954
MAP2K6	-0.246762539	0.533353271
VTN	-0.619640369	0.058489035
CDR2L	-0.562610239	0.254296268
UGT2B10	1.481646826	0.292052519
SULT1E1	-0.75260575	0.294609502
PF4V1	10	0.046386896
AREG	-1.640749805	0.163620273
INPP4B	-0.399958473	0.534213393
SOD3	0.025611118	0.997882061
CPZ	0.014152936	0.989279018
SLC2A9	-1.088208782	0.758880286
UGDH	-0.802129421	0.0224442
CRYAB	-0.055787304	1
CTSC	-0.018822719	0.972827074
B3GAT1	-0.463779517	0.20152437
CCND1	-1.300634359	0.000245805
HPX	-0.86060807	0.382486714
APOA4	3.222635814	8.46E-10
APOC3	1.409876268	0.017805856
UPK2	2.045274224	0.012551149
CD81	0.380995575	0.236645946
SLC35F2	0.289935322	0.68984512
ELMOD1	1.960700819	0.042652988
EXPH5	-0.539772157	0.451475891
ASIC1	1.374003266	0.002196601
TSPAN11	2.15816828	0.007349494
LIN7A	1.053701843	0.043038599
KRT18	-1.022524959	0.00201077
ACSS3	0.918845976	0.154509084
GLI1	2.484680886	0.009041681
WNT5B	2.079806629	0.015389729
TRPV4	0.76423403	0.537100717
SCNN1A	-0.918283781	0.275751054
LTBR	-1.406209647	0.031344889
ART4	-2.801904597	0.033936659
MGP	2.293701418	0.00273619
SLC38A1	-0.73465361	0.030966621
ENDOU	-0.766280687	0.615474413
FZD10	3.693150932	0.025230926
COL12A1	0.518773164	0.246952765
FRK	-0.856415861	0.064945838
GCNT2	-0.212844692	0.724567734
ADTRP	-10	0.105782003
RIPOR2	-0.28085386	0.839814344
UST	0.441524198	0.630761031
ULBP1	-3.704880142	0.00816811
PPARD	0.576274058	0.308816751
OPRM1	2.338055973	0.049090519
MDGA1	-0.783558679	0.131835846
BAG2	0.295841025	0.618610318
PTP4A1	10	0.928516225
COL9A1	3.533279595	0.000490154
VNN1	-3.547640401	0.006967156
VNN2	-1.488746712	0.235681206
GMNN	-1.093556347	0.013623801
SOBP	-0.467200743	0.297189333
ADGRG6	-1.395139618	0.006266218
SMOC2	-0.293211066	0.722105256
LAMA4	2.208452554	0.00143334
CLIC5	-1.644688907	0.003992213
MEP1A	2.447442868	1.41E-06
HMGCS1	0.616726111	0.042136896
SPARC	0.884233806	0.005670378
HAND1	-1.306388952	0.053520845
BTNL8	-1.766280687	0.662842015
GABRG2	0.943500078	0.090055616
CDH6	-1.129811474	0.008671134
ARRDC3	-0.17898938	0.646004682
NPR3	1.945917002	0.021023975
SLC27A6	-0.061023953	0.95988132
IRX4	4.020315675	0.001087533
SLC12A7	-0.707591321	0.037089714
ST8SIA4	-0.5160972	0.272775286
PCDH12	10	0.013912884
LIFR	0.533279595	0.333975354
WWC1	-1.073785507	0.004462246
DPYSL3	-0.003319884	0.995662858
CDX1	10	0.022074703
UNC5A	1.383510895	0.001192375
BCL6	-0.941192228	0.040030976
RBP2	2.380560701	0.030543473
SERPINI2	-1.455737356	0.050846826
WNT5A	1.175548443	0.017308544
HES1	-0.533800859	0.200184644
HHLA2	2.140609909	0.049367591
UPK1B	-2.492419251	4.04E-06
EFCC1	-0.635036154	0.456708585
PLSCR4	-0.734290573	0.093214691
PEX5L	-1.142510166	0.05579387
AADAC	-1.268781028	0.418689199
VIPR1	1.311721825	0.087931685
IL1A	0.456111734	0.881730146
CCL20	-5.336136295	9.78E-05
STEAP3	-1.323498197	0.16341299
TP53I3	-0.728459222	0.068998476
POMC	-1.972731565	0.001546367
CYTIP	4.140609909	0.041850956
TANC1	-0.126010815	0.809214729
ITGB6	-2.127947897	3.20E-06
ITGA4	-0.23576597	0.748593261
PDE1A	1.769772213	0.07011783
REEP6	1.332123017	0.021807034
TLX2	10	0.013912884
EVA1A	-1.625004	0.028362622
REG1A	-4.708795192	8.88E-05
FN1	-1.546874207	2.16E-06
GLS	0.679550405	0.029483941
EFHD1	1.748292486	0.214303917
KCNJ13	1.66667872	0.0911778
OTX1	1.736219653	0.244911499
PLCD4	3.896684326	0.005729591
SMYD1	-6.141320118	7.29E-05
IL1R1	-1.334303325	0.005400783
WNT6	1.207149593	0.016043718
MLPH	-1.776264776	0.047310646
PROC	-0.821360055	0.024039006
ID2	-0.127914256	0.718443717
ODC1	0.255990441	0.474801519
QPCT	0.763623152	0.016733688
LCT	0.818681814	0.911282779
SDC1	0.405372241	0.346118877
KYNU	-1.418357384	0.320375491
KISS1R	-0.27279409	0.581435513
EPAS1	-0.565804314	0.090343279
GRIN3B	2.024150932	0.001470482
ATP6V1B1	2.635817756	0.036698146
EPHA4	1.05275604	0.04732345
PRRX1	3.624830973	8.13E-10
TNR	-0.844828804	0.02105527
PAPPA2	-0.558838607	0.441752845
ERRFI1	-0.698747529	0.067916611
ARHGEF2	-0.693641781	0.056852617
FBXO2	0.290838625	0.446198565
LEPR	1.294415245	0.046405598
NCF2	-4.351243188	0.003347487
WLS	-0.490159423	0.147040572
AGMAT	1.224674173	0.042663379
NR5A2	-0.746215064	0.20307574
NID1	2.012025702	0.00267463
RGS4	-0.117238184	0.713868429
GBP3	-0.299962683	0.702587576
ECE1	-0.760405571	0.013719131
ID3	0.171929114	0.698577993
PRDX1	-0.027147256	0.945173188
CNN3	-0.745999656	0.036116212
F3	-2.186008708	8.29E-09
SERPINC1	0	1
NENF	0.75910708	0.053796909
SLC5A9	-1.038303876	0.055019719
RCN2	-0.177784136	0.634973696
APOA1	2.21269453	3.62E-08
NRP2	2.064661055	0.000112707
ATP10B	-1.95390769	0.062339151
PLAGL1	1.11974796	0.000744066
TNFAIP3	-1.248366007	0.010914547
AKAP7	-1.278275316	0.015193061
SGK1	-1.534107245	0.093401249
CCN2	-1.6198912	0.000739975
OLFM3	0.938712517	0.151737769
ABCG2	0.89111765	0.205801588
SPP1	-4.312936521	9.98E-22
ELL2	0.27287044	0.371084022
TRPM6	0.602953123	0.543800088
GDA	0.631981099	0.327255815
KLF9	1.403644314	0.325408251
DYNC2I2	-1.242650626	0.00594262
SET	-0.90702987	0.004294916
PTPA	-1.121038562	0.002147621
GLE1	-1.261261821	0.013706276
CSF3R	0.086877925	0.971643793
FLVCR2	0.113425079	0.96164847
KLHL29	-0.446256303	0.294429121
PPP1R3C	-0.543175296	0.210808722
CNNM1	-0.024020793	0.964073184
AVPI1	0.550576418	0.565477953
CPN1	-1.766280687	0.213783752
SFRP5	-0.919670321	0.127462289
DUSP1	-1.50636685	0.000151044
MSX2	1.207724104	0.170574779
LRP11	2.429966628	7.38E-07
PLEKHG1	-0.492419251	0.390211394
ARAP3	-0.674488211	0.417603569
PCDHB8	-1.977784792	0.021065323
PCDHB10	-1.773698159	0.004798956
PCDHB14	-1.649584462	0.02040404
KCNJ5	0.970684907	0.382014634
TEX11	-2.351243188	0.435308267
KIAA1217	-0.843311173	0.041550835
IQSEC3	1.119325681	0.006132917
SMAD9	0.694080803	0.314882463
TGFBI	-0.098273821	0.771413806
EGR1	-1.619241642	9.72E-07
DUSP4	-0.560453139	0.284591525
CLU	0.205392292	0.524500532
TNFRSF10B	-0.957006011	0.040245803
PDLIM2	0.280261899	0.780975833
NPPB	-10	0.00116131
CRISPLD1	0.365316196	0.478713391
RDH10	-0.644554239	0.102637557
TBX2	2.256087126	0.004720446
TBX4	10	0.017471114
LRAT	0.384962893	0.553516278
PLBD1	-1.608099019	0.032395766
KCNJ8	1.551689394	0.043519338
BCL2L14	2.555647408	0.207498907
LHX4	2.452142832	0.009469366
CSTA	-3.810674806	0.015276552
DPPA4	10	0.000682797
DEPDC7	1.496753719	0.249848286
GJB6	-0.602781955	0.582130541
CPXM2	0.754690257	0.137970149
TMEM54	0.347647189	0.422727203
XPNPEP2	1.818681814	0.361184582
PAEP	-3.289842643	0.014284533
OBP2A	-10	0.004740811
TBX22	-10	1
PLG	0	1
NPY	-3.418357384	6.16E-06
INHBA	-1.82427241	0.001198377
TWIST1	4.419585858	6.22E-06
CNTFR	4.006308817	0.0006874
CALD1	-0.031284643	0.925977129
AKR1D1	0.648756812	0.664423574
NEUROG3	-1.186432318	0.032245028
PLAU	-1.294212243	0.06922473
CHST3	0.328183997	0.664373778
ITPR2	-0.272281054	0.532293208
NECAB1	0.421346316	0.70546352
ADGRE5	0.836383815	0.447092043
ITIH5	0.529175196	0.56641265
NEUROD4	-2.268781028	0.026284417
NR4A1	-2.454209767	7.26E-08
CDK2	-0.281255669	0.569243578
NFE2	-1.836670015	0.095352194
PLP1	3.988606815	0.002158887
SERPINA7	2.233719313	0.509441423
G0S2	1.283567862	0.048666649
ACSL3	-0.185365019	0.630255093
PI3	0.456111734	0.881730146
ARHGAP40	-2.007288787	0.084527692
SDC4	-1.2324747	0.000352326
GDAP1L1	0.023796244	0.95743613
CDH26	-0.562747293	0.647511037
SNAI1	2.292613002	0.045270021
RBPJL	-1.119917642	0.417102118
PCK1	2.233719313	0.509441423
HIF3A	1.129208824	0.011872574
LYPD3	0.069681155	0.92168227
UNC5CL	-2.228281665	0.000100329
DNAH8	-10	1
COL21A1	1.480937013	0.028140741
CDKN1A	-0.916221314	0.036787073
KCNK17	-0.796977484	0.045838167
RAB17	-2.177791675	4.49E-05
CXCL6	-1.563218993	0.006050632
EREG	4.988606815	0.005022329
AHNAK	0.065383648	0.833619538
ABCC4	0.17800988	0.823525146
EFNB2	0.53574785	0.18427359
SOX21	-1.63538662	0.048067563
IRF1	-0.963926446	0.137963148
TMEM255A	-3.503246281	0.014134102
PTGER2	-1.254325045	0.048536633
SOX9	-1.384717892	0.000925585
PPP1R12C	-3.148063947	6.48E-12
PSD4	-0.22877954	0.595014815
RPL23	-0.019503937	0.950783921
C3	-6.868912576	2.96E-36
FOSB	-3.201347757	4.75E-06
GNRH2	3.041074235	0.031744368
CD93	1.233719313	0.921502565
NKX2-2	-0.054970931	0.877594451
BMP2	0.892682395	0.083791993
FLRT3	1.038628298	0.015814775
LAMP5	-2.267532481	0.000608512
LRRN4	-2.725638703	0.018072045
ID1	0.027109206	0.939236088
AMOT	-0.693152616	0.048413287
KIRREL2	-0.698211314	0.045091571
FFAR1	-0.863052576	0.050697434
IFI6	0.72943919	0.021530063
SIX1	5.626036736	0.000659337
RHOJ	2.663707154	0.008803753
TSPAN8	2.435353174	0.007367415
PTPRB	1.748292486	0.214303917
CRYGN	-2.466720405	0.210187457
LRRC61	-2.586459649	0.011317249
ADGRE2	-0.881757904	0.41764986
SYNGR3	0.724705665	0.210096722
GNG13	0.233719313	1
TNFRSF19	0.336550259	0.419475996
ZNF835	-3.351243188	0.142165146
GNGT1	2.877575503	0.046530379
ZFP36	-1.643237926	3.82E-05
CDC42EP1	-1.22340952	0.01532173
LIF	-4.333965196	4.80E-05
KRT17	-1.887403664	3.14E-08
VGF	-0.19464434	0.571026217
PODXL	-0.86937418	0.043643978
FLNC	0.437252707	0.284388378
CALU	-0.016547797	0.963530792
SMO	1.158121694	0.014824618
GAD1	3.041074235	0.016352007
CGNL1	-0.639523545	0.102812897
ALDH1A2	0.5707543	0.656845695
ISLR	2.693150932	0.009812867
KCNC1	-0.553036648	0.419303764
TPH1	-0.995397322	0.001561567
MTUS1	-1.438015909	0.001192232
KLK8	10	0.188568335
RIPK3	-1.454336681	0.14522914
RNASE1	-0.196915041	0.896073794
CDKN1C	0.719660867	0.028558161
PLPPR3	1.368204645	0.016874748
SYT5	0.300833509	0.472472847
PRRG3	-2.172273047	0.030531721
SAT1	-0.574990889	0.164310684
SH3BP4	-0.858726936	0.066119083
MOSPD2	-0.857046151	0.033037824
THEM6	10	5.76E-05
APOE	0.930093835	0.00500212
APOC1	0.368648893	0.720183249
ACE2	2.818681814	0.141463834
NCAN	3.443172679	0.000124624
PLVAP	10	0.259179517
ARPC1B	1.063794311	0.469886472
FCHO1	0.659025148	0.458091499
PXDN	-0.154781842	0.633101703
GDF15	-1.178828634	0.04774421
JUND	0.427779954	0.175603757
OLFM1	0.689601864	0.188363513
TNNT3	1.186413598	0.166177064
H19	-2.729754811	0.007686959
COL5A1	1.275571002	0.000254932
CALY	2.205089846	4.97E-09
MNX1	-0.17826809	0.646057549
GATA5	2.620742436	0.004666578
LAMA5	-0.474967139	0.125492892
TMEM160	0.855502087	0.117787734
DUSP9	2.310070199	0.004046882
MPP1	-0.932900544	0.031442719
SLC7A10	4.877575503	0.006925102
CASZ1	-0.795711407	0.054379084
ULBP2	-3.521168189	0.031179164
AKAP12	1.024441414	0.002623308
EPS8L1	-1.02651646	0.107391354
C1QL1	0.633398071	0.038710917
PRR7	0.458478749	0.41941566
RAB11FIP4	0.152601446	0.687157625
GALNT15	0.233719313	0.970896763
IL13RA1	-0.697060638	0.095313965
PPP1R1B	4.233719313	0.034389786
LIN28A	-0.351243188	1
RHPN2	-0.704541044	0.129053008
LGALS3	1.168066074	0.005737955
RTBDN	1.34919653	0.205840024
MATN3	2.490059066	0.038373894
SLC6A11	-2.716240005	0.003237326
CARD6	-0.936205689	0.470691643
SERPINF1	-0.091626143	0.877851104
DDC	-1.167935974	0.000149631
ITGB4	0.093896343	0.883541324
RGS22	-0.300617115	0.802839279
MATN2	0.502208149	0.216122023
HSPA12B	3.573569316	0.001727618
BTBD3	-0.319866064	0.297637708
NES	-1.566391937	4.20E-05
BCAN	10	0.022074703
VSTM2L	0.982884471	0.01467469
DMGDH	3.934159031	0.000915641
BHMT2	3.360831231	0.000276392
KANK4	0.329934628	0.742492835
SYT4	0.885326183	0.012050334
HMGB1P5	-1.822133922	0.016807042
CHI3L1	10	0.259179517
LGR6	1.818681814	0.191311852
SPART	0.558845895	0.16424718
POSTN	2.528847348	1.17E-09
KL	0.391756993	0.396330328
LARGE1	-0.685680429	0.067517089
GSTT2B	-4.410136877	0.000873428
MYO18B	-0.351243188	0.757043249
NTS	1.285558244	0.006279917
DUSP26	-0.568188668	0.140299437
DGLUCY	-0.603959185	0.208340295
VRTN	0.911791218	0.666171237
TTC9	-0.002980945	1
LOXL2	-1.061023953	0.076475885
MRO	-0.766280687	0.819207601
TRPM1	10	0.022074703
GSTM1	-0.80161376	0.236668513
REG4	2.193826586	0.004280765
SYT6	-0.503246281	0.639020742
HMGCS2	0.557014244	0.357458599
NOTCH2	-0.391621931	0.26669395
VTCN1	-0.004440424	0.997883214
GRHL1	-0.191357858	0.667366636
IAH1	7.651571828	8.77E-14
FST	2.382582699	0.015377156
CRB1	-0.569588776	0.546462649
CABLES1	-0.648224926	0.444296893
SOX3	-0.444352592	0.894823568
RBMX2	0.849519218	0.039452544
PIWIL4	-0.337822672	0.704991984
CYP2J2	-1.217789743	0.095583258
DSC2	-0.575202511	0.08969216
DSG3	-2.21106553	0.065127238
DSG1	0.583926891	0.178149039
TCN1	2.273247677	0.030547692
PDGFRA	3.646500838	5.00E-08
COL4A2	0.348400561	0.317672577
CLDN10	-0.387769064	0.74466947
ADAMTS8	2.181251893	0.099110308
SLC37A2	1.233719313	0.72300414
ANXA1	-1.674224796	1.64E-07
CEMIP2	-0.642659395	0.100459938
GOLM1	-0.375687718	0.241286775
ADAM19	-0.112786805	0.839196252
TBX3	0.744027309	0.165418799
DTX1	-0.518062278	0.42218951
CD36	1.149327126	0.014125051
UGT2A3	-0.982136192	0.098626752
HTR1B	2.47148696	0.000489783
EPHA7	-0.820971329	0.128390148
CGA	-0.444352592	0.678494321
LMO2	0.810170314	0.030780267
EHF	-1.974750732	0.000468551
PRPH	-2.369228933	4.25E-05
ITGA7	1.637512055	0.003730224
FAIM2	3.390223799	6.52E-05
KRT7	-2.004440424	2.94E-05
EGR4	-0.248432382	0.796419851
DYSF	-0.766280687	0.464951586
CPM	-0.639241498	0.220753646
AGT	-1.172731515	0.002442633
KCNK1	-0.740517591	0.291672717
EGLN1	1.169807549	0.06104426
CAPN9	2.041074235	0.379135046
NIBAN1	-0.731515269	0.351510801
LAMC1	0.085688171	0.791384558
GPR55	-10	1
PAX3	10	0.007265563
DOCK10	-1.130977068	0.012763465
SLC19A3	-0.119917642	0.966728937
WNT10A	1.076618352	0.111961339
FLNB	-0.144271374	0.636250402
RPL13AP25	2.233719313	0.308895682
SCEL	-1.511302836	0.01135592
EDNRB	2.333254986	0.02084945
LCP1	-2.566862381	8.74E-05
IGF2BP3	-0.716568475	0.054531212
NKX2-1	10	0.546938853
RTP4	0.555647408	0.894642551
ERMN	-3.978730305	1.32E-05
GALNT5	-0.883320108	0.160142805
SCN7A	-1.549469298	0.076025303
IL1RN	-1.466720405	0.276929292
IL36RN	-2.797042941	0.000762419
LRRC8A	-1.153981482	0.012683274
ODF2	-1.07449671	0.02353525
TOR1B	-1.094182683	0.029973514
C9orf78	-0.943891882	0.031412294
SMC2	-2.760016261	1.50E-14
TOR1A	-1.235021354	0.006647089
NIBAN2	-0.496629513	0.141710219
TMOD1	0.28878114	0.450172698
DAB2IP	-0.470157441	0.205982921
ALDOB	1.798503932	0.079533297
USP20	-1.0342985	0.010048466
CTSV	-0.859873487	0.0590276
ENPP2	-0.76901048	0.018627569
IL33	2.041074235	0.379135046
IGFBPL1	0.540930319	0.136045718
TFAP2A	0.702594964	0.197678686
SLC22A7	0.233719313	1
FOXF2	4.140609909	0.001284679
FLOT1	-0.695104569	0.036636499
IER3	-3.223693138	1.73E-08
CLPS	-0.874599919	0.017973507
RNF144B	0.034815245	0.975776364
TLR2	-2.492105724	0.021091244
TTC29	-1.972731565	0.039614718
SLCO2B1	0.707235277	0.307381772
SYTL2	1.208752397	0.029133703
LRRC32	-0.128850766	0.920099378
SULF1	1.810644495	0.000180326
SDCBP	-0.105459529	0.767655354
TMPRSS4	0.116905648	0.906259814
MMP7	-8.999900364	3.61E-19
YAP1	0.270193883	0.46125078
TRIM29	0.326285432	0.638080159
FXYD2	-4.088208782	0.0387548
CASP1	-1.766280687	0.662842015
THBS1	-1.298877079	0.000337983
ITGA11	2.555647408	0.02552853
ITPKA	1.794434267	0.092689668
UACA	0.934159031	0.063067873
SMAD6	1.264092962	0.084861472
PLCB2	1.281025028	0.284091911
DUOX1	-0.011393185	1
SLC28A2	-0.678817846	0.582022783
STRA6	0.757670818	0.068947352
CYP19A1	-10	1
ZNF280D	-2.806694956	0.002073548
GCOM1	-0.554776582	0.638576644
IFI44L	0.282628913	0.752638987
ARHGAP29	-0.113446073	0.77973793
CYP1B1	1.62535638	0.015752705
EMILIN1	2.243796386	0.000156441
CYP2C9	2.061538338	0.048436624
MYOF	-0.4781553	0.284873233
DUSP5	-0.081782513	0.897209096
CALHM2	3.108188431	0.044637011
RBP4	2.759972506	9.82E-09
GPR87	-0.596355686	0.539837234
ITGAV	-0.678064925	0.036992041
SLC40A1	0.247033666	0.55775079
SEMA7A	-0.829290485	0.348808771
ARHGAP24	-1.12820685	0.023122011
FAM13A	0.524309441	0.36422187
PCDH10	3.10420858	5.49E-09
GPAT3	0.5707543	0.656845695
BMPR1B	-0.511023632	0.623054984
MMRN1	1.334948788	0.010855132
NAAA	0.835076252	0.086273072
BMP2K	0.43246459	0.374076445
FRAS1	-0.77933684	0.031827715
ANXA3	-0.423304337	0.367605286
LEF1	3.073254641	4.92E-05
MTTP	0.016907924	0.994950493
FBN2	2.060882716	1.97E-05
SHISAL1	0.341972204	0.709290989
B4GALNT3	-0.149266603	0.756683567
ERP27	-1.960928118	0.00176214
ETV6	-0.853041999	0.100937702
PIANP	0.858531326	0.040294638
SLC38A4	-0.259868835	0.55233119
COL2A1	1.27693807	0.001066132
INHBE	-2.971395117	0.00869918
PHLDA1	-0.876142113	0.070994312
LGR5	0.526501062	0.617657542
PTPRQ	0.169588976	0.925038637
LUM	1.059761741	0.013205646
KERA	-1.766280687	0.662842015
GAS2L3	-0.783444479	0.087275404
ITGB7	2.263466656	0.048575419
GALNT6	-0.845897855	0.182373653
RHOF	1.5443616	0.040761004
ZIC5	10	0.001321318
GRTP1	0.448458162	0.610440263
SSTR1	-0.744789732	0.033864231
FRMD6	-0.006515224	0.997385389
RDH12	-0.885391899	0.086372793
JDP2	0.0711663	0.9399376
SERPINA10	-0.985001192	0.043128619
DUOXA1	0.022215208	1
SORD	-0.911509861	0.012288173
DUOXA2	-0.351243188	1
DUOX2	-0.872075351	0.348768494
FGF7	3.233719313	0.188434716
HDC	-2.513514617	0.043008024
TLE3	-1.197057499	0.003620368
DNAJA4	0.272713445	0.576740858
TPM1	-0.038102992	0.903839837
ARRDC4	0.923335039	0.009446449
CYP1A1	1.084415369	0.067736331
HAPLN3	2.95253756	0.006780776
RHCG	-10	0.045630161
MFGE8	0.614224406	0.10403749
ST8SIA2	0.060882716	0.969200471
NKD1	1.984419018	0.001009075
ZFHX3	-0.474895466	0.195022117
CPNE2	0.291052488	0.690967561
NLRC5	-1.94260346	0.013220578
ADAMTS18	0.385722406	0.603350424
CDH11	1.370308581	0.004641957
IRF8	-1.31882171	0.253065068
MYOCD	-1.251707514	0.226735153
ADCYAP1	-1.499249103	0.001514427
GATA6	-0.162861282	0.695600959
GREB1L	0.986409259	0.238097965
SLC14A1	1.104985999	0.253977209
SLC13A5	0.189325194	0.855006566
TMC6	-0.79882406	0.116884534
TTYH2	1.582614455	0.017430408
SECTM1	-2.014208201	0.204824854
ZNF750	-0.688278175	0.443516242
MAPK4	-1.097291887	0.044587849
IGFBP4	1.278113432	0.04028423
CACNA1A	-0.287153124	0.387911219
TPGS1	1.361422833	0.001354972
IFITM3	-1.325798171	0.004421619
COL6A2	0.765336854	0.020949791
EMP3	0.000659967	1
SLC6A3	1.371222837	0.434685523
CACNG8	3.769772213	0.002618816
FBN3	0.502442791	0.19966719
TM4SF5	0.726759324	0.516094561
CTU1	0.515754681	0.541900764
SLC2A5	10	0.028074449
FHAD1	-1.503246281	0.184570767
ARHGEF19	-0.495682987	0.268073353
MYOM3	-2.624261682	0.069007502
IL22RA1	-1.766280687	0.289776216
EVA1B	0.447214258	0.20722361
HSPG2	-0.31925593	0.333595727
CCN1	-1.64140872	0.000995799
TINAGL1	-0.694727426	0.508777215
GPR161	-0.754785048	0.11865558
ATP1B1	-0.25259179	0.444126763
CREG1	0.290716873	0.501156024
GPA33	1.233719313	0.382975068
ILDR2	-1.191991688	0.010398028
NECTIN4	-0.699971342	0.179166275
RGS5	-0.727806539	0.537967188
F13B	-10	1
CRABP2	-0.428343008	0.310717133
HMCN1	2.502208149	0.004199514
CGN	-0.447027804	0.196949837
ADAMTSL4	1.050855256	0.101383882
MCL1	-0.667934339	0.03214029
SUSD4	-1.207313395	0.007799533
HHIPL2	-1.573635609	0.540685093
S100A7	-10	0.132382975
AQP10	1.140274749	0.022125114
ITPKB	-0.168379131	0.803952231
CNIH3	2.002393767	0.041102942
WNT9A	-0.834993437	0.164042421
PPFIA4	1.499794173	0.046437686
OSR1	1.136422112	0.172869018
GDF7	2.778039829	0.03203849
RHOB	-0.851065139	0.010569666
REG3G	-10	2.38E-06
MEIS1	-0.424537135	0.262697623
DQX1	0.68117829	0.657152429
C1QL2	10	0.079050745
THSD7B	-0.520628359	0.496839532
GALNT13	0.564577181	0.136144727
SLC4A10	-1.371563172	0.018795854
GULP1	0.214860286	0.642796683
ABCA12	-1.033760998	0.235149062
HES6	1.387615885	0.000744625
GRIP2	-1.256915805	0.089229797
CNTN4	0.035337865	0.958235733
RBMS3	0.369071166	0.705773409
ITGA9	1.703861412	0.033201432
STAC	-0.717371087	0.11633439
LRIG1	-0.586829071	0.099581277
NFKBIZ	-1.824312808	1.99E-06
ADGRG7	1.921775307	0.129929501
MYH15	-0.11420399	1
TAGLN3	-0.40195015	0.389097565
BOC	1.664972398	0.001771258
ALDH1L1	0.71914614	0.768952181
AHSG	10	5.16E-05
EPHA5	-0.496441103	0.541768807
SLC10A4	1.233719313	0.72300414
GC	-0.631738564	0.03934886
FABP2	10	0.546938853
SFRP2	-0.565583337	0.496597804
PDGFC	0.468874686	0.447002288
GLRA3	1.225475319	0.008369748
CDH18	1.491348914	0.010724977
ADAMTS16	-1.402047558	0.039094825
UGT3A1	1.016127878	0.274964595
HAPLN1	2.671124625	0.016463627
LHFPL2	0.656251349	0.217162689
BHMT	1.195245165	0.221231317
PAM	-0.146877057	0.631610288
TSLP	10	0.546938853
ADAMTS19	0.96453268	0.310682933
ARHGAP26	-0.108386664	0.847188109
CXCL14	3.712193379	7.16E-16
SLC25A48	10	0.005910922
GABRB2	-0.890269404	0.35834776
LRRTM2	-0.551267796	0.531911255
GFRA3	-1.606500243	3.27E-05
DCDC2	-2.532737578	0.000547426
TNFRSF21	-1.046245489	0.008755587
LGSN	0	1
SCUBE3	0.664854893	0.127116818
PRSS35	2.506737807	0.02614002
GABRR1	3.403644314	0.022062293
GPR6	2.71914614	0.047611442
RSPO3	1.233719313	0.72300414
ARHGAP18	-1.114466848	0.005063869
ABRACL	-0.533787676	0.347630296
TAAR1	-0.766280687	0.657812366
SLC22A3	0.818681814	0.627778846
IGFBP3	-0.123386615	0.702026133
IGFBP1	-10	0.025572952
TRIM50	-2.135514497	0.058729595
SYTL5	0.265603374	0.697392138
IL2RG	10	0.046386896
IGSF1	-0.68761641	0.124826093
GPC3	1.839998045	7.33E-07
GPR119	1.65802685	7.43E-05
TACC1	-0.413249489	0.278877067
CRH	1.199404948	0.023317143
TRIM55	-0.585708441	0.643610483
ATP6V0D2	2.481646826	0.044894467
DPYS	0	1
FAM135B	0.988474221	0.031350581
SLC39A4	2.233719313	0.056793011
CDKN2B	-1.577519044	0.012041949
NTRK2	0.975921555	0.284404863
AOPEP	-0.93379678	0.045163728
STOM	1.009013026	0.170330686
GSN	-0.318773597	0.37171565
GBGT1	0.037799103	0.988675233
ASB6	-0.879343352	0.076421903
NTMT1	-1.339883326	0.059208764
SH3GLB2	-0.878711786	0.012154587
MIGA2	-1.119033908	0.032528685
PTGES	-1.573635609	0.061136534
LCN2	-10	0.004740811
GPR107	-1.054420469	0.004298701
NOTCH1	-0.503246281	0.188586906
PARD3	-0.550015208	0.184601977
LRMDA	-1.707386998	0.085597158
ANKRD1	-1.924617714	0.000576963
ADD3	0.451645688	0.189337542
HABP2	-1.31676382	0.000289602
FUOM	0.609228448	0.564791322
NKX6-2	-10	0.068743879
ADM	-1.069672831	0.134142213
SCGB1A1	10	0.366957725
SYT8	-0.071135269	1
PAMR1	2.818681814	0.037836036
SESN3	0.958764476	0.002964456
SERPINH1	-0.074616794	0.834455067
NCAM1	-0.008338656	0.980077008
ST14	-0.450708087	0.238323314
SLC22A8	-2.936205689	0.244061809
PLCH2	1.372994102	0.023804668
ESAM	1.934159031	0.140045031
MPZL2	-0.435512105	0.414926759
TAGLN	-1.674721734	0.000326245
JPH2	0.360631425	0.680841458
KIAA1755	10	0.001113988
GPHA2	-0.088208782	1
PLCB3	0.415075313	0.387755602
DOC2A	1.051241261	0.154836203
HMGA2	0.041664657	0.927563538
ANXA8L1	-2.975734053	0.031512734
PCDH15	0.992711213	0.446969055
CDH8	-1.371624688	0.002139801
LATS2	-0.093575292	0.897715293
ADGRL3	0.924142321	0.120535262
LYPD1	-0.947969138	0.089636317
ADRA2A	-0.896756659	0.037986913
SPATA4	-0.181318186	1
VEGFC	2.643595107	0.001625088
PRSS23	-1.510763131	0.000311199
IL18	-2.413978943	0.021810793
THRB	1.202103109	0.010182394
MAT1A	-0.213739664	0.938456916
CCDC3	1.75954669	0.013047983
PTPRO	0.076178036	0.958057521
ANO4	-1.488746712	0.235681206
POU4F2	-2.521168189	0.085055792
EDNRA	1.051416179	0.108561633
ITIH2	-1.503246281	0.120850449
FLI1	2.988606815	0.035978849
TMEM45B	0.355811111	0.479354983
TDO2	1.985791799	0.02677355
GABRA2	-1.548280035	0.026083192
RBM46	2.022215208	0.048769121
NBPF11	-10	0.045630161
KCNE4	-4.521168189	0.014223467
CFC1B	-6.336136295	2.37E-13
PTPN14	-0.440510526	0.39962021
TMEM163	-0.855089954	0.19596759
HSPB8	-1.231815373	0.020787288
TMEM178A	-1.229527279	0.067422249
POU4F1	4.140609909	0.041850956
CYSLTR2	3.757281269	0.021567292
GRID2	5.481646826	0.001071079
PSTPIP2	0.871149234	0.370336556
KCNK13	-1.95149556	0.004096392
SPOCK1	-0.307860094	0.402784138
CAMK4	0.756140348	0.419985777
TRIM36	0.023926928	0.987119117
GJA1	0.488509725	0.264854934
BMP3	-1.070061435	0.06685141
UTRN	-1.114680993	0.000918581
CNTNAP4	3.075021567	0.014918136
ZIC1	10	3.15E-14
CPB1	-0.972184986	0.089327039
DAB2	0.123785286	0.817750999
CAST	-0.546656261	0.095415963
NR4A2	-1.368316701	0.095930556
PLA2R1	2.108188431	0.018783882
CIBAR2	2.10420858	0.000766785
KCNJ16	-0.317482782	0.433107611
SEMA3D	-0.256445433	0.54816873
DNAAF1	0.34919653	0.856445085
UBASH3B	-1.794186684	0.014441823
CDH12	1.066940867	0.049466607
CERS3	0.189325194	0.889832967
GPR26	3.934159031	0.06278207
MAGED4	-5.351243188	2.54E-15
PDLIM3	-1.273240676	0.12418764
SORBS2	0.075671783	0.833264435
CHODL	0.737761818	0.432523812
ADAMTS1	-1.002657338	0.04301325
SLFN13	-2.006744681	0.009195271
WNT7A	-0.458158392	0.759457364
PIEZO2	1.804362142	0.002078152
DKK2	-0.37508993	0.722084383
CNTNAP5	-1.248366007	0.010914547
KLF10	-1.019399624	0.01378492
MARVELD1	0.504651049	0.328383087
SAMSN1	-2.305214657	0.000420219
SLC16A1	0.680283318	0.248306703
SLC7A7	1.579997269	0.023377756
PIK3AP1	-1.437475585	0.006270849
FLACC1	0.063794311	1
C2CD6	4.693150932	0.011463887
DEPTOR	-1.670983723	0.001215617
PPARGC1B	1.063794311	0.365306938
ELMO1	-1.300342289	0.001355575
SLC26A2	0.982067176	0.017712036
TMBIM4	-0.890109274	0.100298402
CLIC2	-1.088208782	0.509492629
WIF1	10	0.000247628
ADAMTSL3	-1.36894519	0.021072525
MAP3K7CL	3.473185248	0.001899275
ANKRD9	0.606446007	0.349228666
PPP2R2B	-0.593813491	0.367656643
PABIR3	-1.181318186	0.292524343
HKDC1	-1.37508993	0.201024052
LRFN2	-1.238349131	0.021638498
ADGRG4	0.253722338	0.575213603
ZIC3	10	0.00187797
SST	0.805992364	0.019143097
TIMP4	-1.633014156	0.133935263
MMP14	0.251534988	0.46593614
FZD1	-0.692979764	0.048557082
SUSD3	2.34919653	0.181937973
TMED6	-1.199240094	0.36008964
KIT	0.233719313	0.818944734
ERG	3.187915623	0.022081289
ETS2	-1.185776501	0.000573385
CREB3L1	-0.02651646	0.977202977
C2CD2	0.485782601	0.536530571
PALM2AKAP2	-0.389321032	0.298863929
SLC34A2	-10	0.001980811
ACAN	4.562842909	1.83E-06
GAREM2	0.977989708	0.092457612
DPYSL5	-0.339655214	0.382141426
MEGF11	-0.247989226	0.750767529
SLC30A2	0.71914614	0.52901697
GRHL3	-1.157917754	0.091048595
GALNT14	-2.044816186	0.001477217
RHPN1	-0.258870861	0.466089758
DZIP1L	-1.613080833	0.029857821
TMSB15A	-0.2395328	0.782747177
CLSTN2	0.981402776	0.012842058
COLEC12	5.260519372	1.43E-06
CPA2	-2.648631911	1.25E-14
GDPD5	-1.084407212	0.021133052
DYNC1I1	-0.38015588	0.492247648
TAGLN2	-0.800494167	0.012425411
ITLN2	3.403644314	0.149640029
VWA5B1	0.166156029	0.825800345
ADAMTS4	4.321182154	0.004564805
APOA2	3.693150932	2.58E-05
WNT9B	2.684380722	0.011266178
LAD1	-1.321618019	0.017620175
STC1	-1.460065457	0.002643685
TNNI1	-1.614277594	0.303034203
CSRP1	-1.351243188	0.000791493
CBR1	-2.361024209	0.001358289
ACTC1	0.292613002	0.786251154
SCUBE1	10	1.12E-06
ARHGAP27	0.211859879	0.720200021
M1AP	2.602953123	0.048349889
BTG2	-1.520607442	7.59E-06
TCHH	-0.351243188	1
FAM131B	-0.092080306	0.84134162
LYPD5	-1.077068224	0.218788105
CPAMD8	0.215457107	0.767134101
TFF2	2.555647408	0.391714019
TFF1	2.149327126	0.034240167
ICOSLG	-0.692280106	0.555363142
ZER1	-1.08779475	0.004645219
ZDHHC12	-1.51928108	0.004436473
TMEM190	1.653118234	0.000405557
CD3G	4.233719313	0.034389786
PAQR6	-0.785909494	0.111137179
LMNA	-0.192936758	0.571860346
PTH1R	2.842064741	5.67E-05
MYL3	3.693150932	0.025230926
IER2	-0.84697432	0.019168959
LY6E	-0.237238559	0.665460001
COL26A1	1.341102848	0.01126907
SQSTM1	-0.666589192	0.027983887
CELF5	1.603792924	0.000746466
DMKN	-0.586199071	0.178578698
ZNF385A	0.709639054	0.387873797
SHANK1	0.748640081	0.109387809
FAM171A2	1.219799335	0.001735445
PLCD3	0.425250771	0.535434113
AQP5	4.643110249	0.000179064
TAMALIN	-1.258928438	0.010642807
ALOX15	-1.28085386	0.12375768
BCL6B	10	0.928516225
PRR35	-10	0.669156887
NTN3	2.540380651	0.012320823
BICDL2	-0.241618697	0.671203298
SHANK2	-0.889076601	0.085781217
GNG3	-0.219646305	0.726050087
ITIH3	-0.766280687	1
FGF19	0.233719313	1
ELAVL4	-0.703431038	0.091013312
FAM151A	2.233719313	0.308895682
PLPP3	-0.264418566	0.543085802
AK4	0.17448011	0.80647965
WNT4	-0.923895121	0.018202127
MXRA8	0.219847138	0.620384596
MEGF6	1.491758809	0.004145152
DIRAS3	-2.526017589	0.000709201
ADGRL4	10	0.259179517
BRINP3	0.906144655	0.090074062
TRIM58	-2.412443344	0.000876235
DDR2	2.913318688	9.98E-06
VANGL2	-0.297877696	0.482098684
LMX1A	-1.458577232	0.002310421
IER5	0.384997252	0.546254151
SNED1	0.999062479	0.025468585
NBPF8	-3.766280687	0.072517489
PM20D1	1.233719313	0.921502565
TRIM17	-0.122424497	0.947656154
RFTN2	3.596289392	0.002188348
CAPN13	-2.041287735	0.033794703
LRRTM1	1.831392865	0.003298871
LRATD1	1.06370827	0.003721148
PRORSD1P	4.877575503	0.006925102
FRZB	-0.539509825	0.462304398
ACTG2	1.233719313	0.382975068
TEKT4	-1.573635609	0.540685093
SGPP2	0.531781881	0.164693416
MSX1	2.032085452	0.045306833
BNIPL	-0.602781955	0.426561128
C1QTNF7	10	0.035955096
S100A11	-0.824776336	0.017978356
IVL	-5.410136877	0.001053985
SPRR3	-3.863502495	4.67E-12
PGLYRP4	-4.975734053	0.004053661
S100A9	-2.790942741	0.000792403
TGFA	-2.156227205	0.017954931
NPPC	0.574756231	0.681747428
GABRG1	-0.020037279	1
ALPI	10	0.139608307
ANTXR2	-0.675678138	0.213211152
COL6A3	1.816925642	4.10E-06
INAVA	-0.236910512	0.637024318
CCKAR	-3.225712306	9.96E-05
IGFN1	0.011326892	1
SLC15A2	-0.746215064	0.20307574
FSTL1	-0.055161881	0.876210749
ELF3	-0.662355526	0.127245969
IGFBP7	-0.737951964	0.113310276
TRIM46	-0.726189665	0.062197121
ADORA1	0.426364391	0.788508459
CCDC141	-4.810674806	0.006530385
FEV	0.212565048	0.508868133
IHH	0.648756812	0.228141155
FBLN2	3.423543872	8.94E-07
SERPINI1	0.921072896	0.004250888
NUAK2	-1.535275135	0.067331564
PYHIN1	0	1
FABP1	2.445223418	0.016899078
PTPN13	0.300708832	0.438260503
ALB	3.419585858	1.10E-05
ADAMTS9	-1.711456662	0.00011357
CXCL3	-2.786180245	0.004087788
CXCL5	-2.536354593	0.000189634
CXCL1	-1.984267929	8.85E-05
GRIK3	-1.130692113	0.043854462
ZC3H12A	-1.875117179	0.008391246
LIPH	-1.029315093	0.234794009
HEYL	-0.974998172	0.159339526
SLC51A	0	1
MELTF	1.176317002	0.065488358
S100P	-1.988673108	0.147601024
ABLIM2	-0.164103631	0.768484799
SGMS2	-0.279541722	0.58231419
EMCN	10	0.139608307
CAMKV	2.203254032	2.23E-07
MST1R	1.341522602	0.117463198
PPM1M	0.677190824	0.188269341
PITX2	4.768641131	8.90E-08
PRSS12	0.644452009	0.096466261
GUCY1A1	-1.159623115	0.02893522
HPGD	0.246156416	0.691267689
GASK1B	-0.06016106	0.898590426
NPY1R	-0.791560096	0.159890971
ANKRD33B	0.533279595	0.727249152
F2RL1	0.730268804	0.112478189
SPINK1	-2.709237976	5.36E-17
ESM1	3.041074235	0.238733956
CMYA5	-0.184068797	0.805585205
EGFLAM	10	9.09E-05
CARTPT	-1.640749805	0.094469612
TLR3	-0.351243188	0.859534511
FOXQ1	-0.749002696	0.439250625
GJB7	-1.988673108	0.271334256
TLX3	10	0.259179517
IL31RA	-3.251707514	0.010587196
BMPER	2.304108641	0.112585748
KCNK5	-0.482487721	0.633448088
SP8	3.526501062	0.005673756
HEY1	-1.393553993	0.027972087
COL1A2	1.994628974	5.64E-10
SLC13A4	10	0.259179517
CTSB	-0.060158092	0.848884301
SOX17	5.961639767	0.000199006
ADCY1	-0.79288307	0.019055027
SBSPON	0.555647408	0.894642551
GPER1	-0.800228019	0.405452156
UNCX	10	0.046386896
OSR2	3.39471119	0.000286605
CTHRC1	0.293590769	0.713367071
FREM1	-0.814157314	0.177227411
GEM	-0.270171577	0.717521378
PDP1	0.112562186	0.815431222
MYORG	-0.289717934	0.516936224
ABCA1	-0.501062034	0.219515326
NFIL3	-0.028055647	0.973348515
NKX6-3	3.68247743	7.44E-08
MAMDC2	-2.110235088	0.057792853
ALDH1A1	0.954765749	0.003416979
SVEP1	2.233719313	0.032033102
TRPV6	-0.988673108	0.48724674
CFAP47	-1.573635609	0.184441049
WNK2	-0.775042702	0.032176736
AQP7	-1.097486596	0.062106367
AQP3	-0.874340433	0.043399554
FAT3	0.9750501	0.034850236
ZCCHC24	2.476575837	0.001679689
PHOX2A	4.053898275	0.000211798
GJB2	-0.31647777	0.793053105
PKNOX2	-0.598823941	0.477163348
DEPP1	-1.266926902	0.011443135
MAGEC3	0.818681814	0.760365343
ARF6	-0.067878674	0.852095888
DACT1	3.064661055	5.30E-06
VSTM4	2.032085452	0.045306833
SLC18A2	-1.011933015	0.015028506
ZNF503	-0.493563728	0.23802134
RET	-1.424922062	0.001749362
BTNL9	-1.708177733	0.106033133
OTOGL	0.170983558	0.852605408
LARGE2	0.168801836	0.723791725
PACSIN3	0.595285604	0.160147614
CLMN	-2.158990627	8.77E-06
PDZRN4	-1.47677407	0.227997503
C1QL3	1.848964381	0.003224666
ABTB2	-1.116139715	0.022010405
HTRA1	1.003277614	0.012852649
LIPC	-2.936205689	0.101838802
GLB1L3	-0.503246281	0.947570916
ADAMTS15	1.809221484	0.030678426
AMN	2.205212885	1.79E-07
FBN1	1.063794311	0.024595154
CKB	0.800226266	0.01221033
MYRFL	0.970684907	0.597803623
RAG1	0.771376099	0.473116323
SERPINB7	-3.398548903	0.000344485
TUB	1.129144722	0.014082422
WDR72	0.870443241	0.09014653
CRABP1	2.130870905	0.000389323
TMEM130	0.900200033	0.045032069
PRTG	0.688440514	0.215496067
PKD1L2	2.041074235	0.379135046
MFAP4	0.501948007	0.113603163
CCDC68	1.38883838	0.012858734
A2ML1	-10	9.83E-06
SLC38A8	-4.673171283	0.009555782
GALR1	-1.791815779	0.006808144
SERPINB12	0	1
PLEKHA7	-0.231888362	0.553307521
B2M	-0.724144401	0.01741496
NNMT	-3.624261682	0.005555464
BMERB1	0.019151385	0.972576009
ANPEP	0.794835072	0.196180281
TAC3	1.88579601	0.099129356
MYO1A	0.767215646	0.101562943
CHP2	0	1
NAB2	0.084737571	0.86036961
ELFN2	0.342633319	0.355525646
B4GALNT2	-0.251707514	0.998232333
GOLGA2	-0.921219851	0.009466737
TRUB2	-0.866430796	0.070009482
COQ4	-0.992973246	0.031759751
SLC27A4	-1.320756266	0.005242081
URM1	-1.024148767	0.022157277
DOLPP1	-1.273937462	0.046559397
PRRX2	3.292613002	0.008047984
ISLR2	-0.605816015	0.618229776
CA4	10	0.028074449
JSRP1	-0.47677407	0.767286361
TUBA1A	-0.168096769	0.577463947
TUBA1C	-0.423064955	0.289061289
GPD1	-0.139527559	0.784036687
CYP2S1	1.338836019	0.073867417
AXL	0.796510433	0.226253953
TTYH1	-1.548544628	0.00130598
TMEM145	1.320503079	0.009420109
PPP1R14A	1.970684907	0.058392587
NXN	-0.535819215	0.216929798
KLK1	-2.482487721	0.009837741
KLK6	-1.482487721	0.112333255
KRT80	-2.397046877	0.005510745
KRT1	0.884690355	0.066085245
IGFBP6	0.70647231	0.467644424
SOAT2	0.757281269	0.478888859
ZNF558	-4.784202595	1.89E-05
NUDT8	0.793146722	0.43787199
CD300A	-2.351243188	0.161808399
EVPL	-1.151364964	0.025732596
CYP7A1	-10	0.669156887
KRT24	3.403644314	0.149640029
RAB26	0.881078351	0.016878062
CASKIN1	0.95729553	0.034127393
BEST1	0.644430887	0.203215788
PLAAT5	-1.950705258	0.09521446
LTBP3	0.61256924	0.091089692
SAC3D1	0.705619149	0.242905475
KCNJ4	2.014406285	0.023052565
VASN	0.525485437	0.492218372
FAM83B	0.238862616	0.678366637
RBPJ	-0.755804354	0.030617441
PTGDR	4.757281269	0.009661051
PTF1A	-0.543888266	0.489557713
NT5DC2	0.632969197	0.071541792
FILIP1L	0.459636522	0.295825115
TAP1	-1.117956125	0.111774661
RHOH	-1.438706029	0.200280683
HR	-0.881757904	0.620653699
RAB31	1.281472444	0.068913324
LGI3	1.011772099	0.050433075
MTCL1	-0.533199503	0.240205938
COL3A1	0.500186365	0.099597039
GFRA2	3.464398345	5.47E-06
DYNLRB2	-0.881757904	0.620653699
STAT3	-0.84541015	0.008280073
UGT3A2	3.34919653	0.025293204
LRATD2	-0.90474035	0.011298196
NPNT	0.401256285	0.264839322
CA7	10	2.73E-05
SHOX2	4.278113432	0.000781638
HTR1E	3.736219653	0.009084098
FSTL5	0.7507423	0.033103863
BTNL3	2.736219653	0.035438593
CTRB1	-2.552612359	1.82E-05
CTRB2	-3.956105246	0.001925332
PPIC	0.023436574	0.968105344
STXBP6	0.538159981	0.419027524
PXDC1	0.227349788	0.640432573
KLK7	-4.063961236	0.002803086
PCSK9	0.609382574	0.208197955
RAB3B	-0.231128939	0.444967175
EFNA1	-0.579282172	0.275089308
SH3TC2	-0.31882171	0.839853967
CXCL11	10	0.000942324
KCNAB1	2.178577759	0.035245288
NR0B1	0.074143	0.92054566
PTAFR	-3.617137248	0.001560202
CXCL8	-3.811499439	9.62E-12
SCN9A	-0.898475299	0.026139477
SPRR1B	-2.369165096	0.002827834
MUC15	-0.969814081	0.332208507
ZEB2	2.585191683	0.004085769
GJB1	-1.236600622	0.036601493
CLIC3	-3.219738405	0.000169836
BNC1	-2.181318186	0.10337052
ANTXR1	1.162166052	0.033231344
CHRNA5	-1.00023786	0.210904835
MT1E	-3.624261682	0.024422229
LDB2	1.217599648	0.104906169
RAC3	0.58421656	0.259437281
LIMS1	-0.381917217	0.353702519
LINGO1	-0.44664805	0.257310636
TACR3	1.474727412	0.169841098
PCDH7	0.416548211	0.285765133
ONECUT1	-1.780086487	0.009090998
CTNND2	0.551951811	0.128539976
MUC17	1.800066135	0.073969668
MUC3A	1.428735295	0.134271074
TM4SF1	-4.222623022	1.90E-19
NLGN2	1.483423388	0.000191666
MYO7B	0.203724573	0.740206805
CHD3	-0.44962171	0.158379713
TMEM154	0.732821077	0.274180447
ALCAM	0.391685886	0.203965557
GPR37L1	0.871149234	0.576873552
SERPINA6	-3.903784211	0.001291283
FAM88B	-0.800228019	0.405452156
FAXDC2	-0.943676938	0.022072217
CRTAP	0.474033642	0.305884323
B3GNT2	-0.019567116	0.977651965
FOS	-2.13153397	1.83E-09
CST1	3.571588952	0.001286376
SP7	5.772878124	1.89E-05
LRRN2	-0.164088747	0.664689619
SLC30A1	0.157098031	0.739617348
ZNF804A	-0.088208782	0.955328817
VSTM2A	-0.679029493	0.074198485
KRT8	-0.76662845	0.01145977
ADORA2B	-3.697018025	0.004454063
MGMT	-1.959760416	0.009942853
KRT4	-1.701903001	1.99E-05
PFKFB3	-1.33262751	0.018547254
SMAGP	0.134183639	0.889913791
IRX1	1.094849629	0.002134726
IRX2	0.727812978	0.032163784
ACYP2	-1.338304132	0.036467443
KCNS3	-1.15829808	0.022661436
HTRA3	-5.07613595	5.30E-05
CEL	-3.245077631	6.11E-13
PLA2G1B	-1.088208782	0.367641807
PKHD1	-1.148151322	0.152374355
DCDC1	1.612493268	0.000151333
LRRC8E	-0.079438572	0.969210651
ALK	3.154284845	0.00921455
OBP2B	-10	0.030878863
FUT3	-10	0.055866783
JUNB	-1.737016093	5.56E-07
FAM241B	-0.069349755	0.913105772
UGT2B7	-0.434338804	0.4245892
SOSTDC1	1.233719313	0.364541012
ZNF439	-5.832369878	0.000243636
ZNF440	-3.531815433	0.000792091
KRT19	-0.104934197	0.733826283
KRT15	0.491215535	0.564562203
KRT13	-3.895563704	0.000114211
KRT9	1.818681814	0.674756259
PDE7B	0.34919653	0.856445085
KRT20	5.591271318	0.000742151
MCC	-0.504622899	0.192104205
ASXL1	0.93332438	0.004789398
ZNF562	-0.912167123	0.041544297
OTP	-1.466720405	0.413640543
ECEL1	2.696095208	1.25E-08
FGG	2.417886237	2.03E-05
FGA	2.026844799	0.000390676
FGB	1.600096982	9.37E-06
ENC1	-0.66315514	0.050227611
P2RY6	-0.978459296	0.055306486
VAT1L	1.283472348	0.027960233
LGALS4	0.496753719	0.733479502
PAH	-1.154206341	0.056045824
GATM	-1.269826513	0.00026284
COL8A2	3.385722406	0.000302725
TLN2	0.662388678	0.245091829
ZNF217	-0.346707833	0.428248859
SCG2	0.727119104	0.01636084
SYNPO	-1.197806309	0.013579387
MAL	-2.781231029	0.009728568
GAP43	1.000229183	0.036391799
CALB2	0.346462976	0.346279547
SNTB1	-0.654254069	0.27847596
MBOAT1	0.301623377	0.739106208
CEBPB	0.845817944	0.092083452
CLEC7A	-1.977784792	0.055688787
C1QTNF4	3.21723119	3.56E-05
NEGR1	0.733939613	0.084550821
SPTLC3	0.533279595	0.420436193
IL16	4.403644314	0.023500227
PDZD3	1.393027207	0.010680001
SYNPO2	0.66865637	0.483279967
ACOT12	2.233719313	0.509441423
PDE3A	-0.923976214	0.019555329
RASGRP1	-1.798413308	0.002531073
FADS6	1.693150932	0.343950957
RPL38	-0.261303289	0.472068998
OVOL1	-0.435074779	0.505509181
RARG	1.091165283	0.06143527
EGFL7	1.20670836	0.002807334
ADH6	-1.373399601	0.003210419
MIR4435-2HG	-2.766280687	0.019109036
VDAC2P5	-3.829290485	0.000651984
SH3RF3	-1.141129096	0.110315319
BNC2	2.093861649	0.011755234
HSPA6	-2.254567168	0.027430836
LRRN3	-0.477731717	0.275292993
ADAMTS20	-0.007288787	1
SLC2A14	-1.810674806	0.049697328
MMRN2	-0.865816361	0.600906778
GPR148	-0.118582431	0.924254684
NDNF	2.934159031	0.003044472
AGR3	1.019594508	0.253715615
NABP1	-0.088208782	0.927187566
XCR1	-1.390771552	0.250223709
SULT1B1	1.624178789	0.084433123
NUDT4	1.121568579	0.00201178
HSPB7	2.140609909	0.049367591
MUC13	2.585642148	6.17E-09
HEG1	-0.020521974	0.982865801
HAP1	0.525675328	0.504773574
RNF213	-0.631967967	0.045607261
PHOSPHO1	10	0.259179517
CBX2	-0.064967402	0.897376672
HOXB2	1.005094938	0.261403679
FAM3C2P	-2.521168189	0.002639928
CD34	10	0.104539936
CTSF	1.954774389	1.08E-05
PODN	-2.188812723	0.009744362
SLC6A19	-1.877564021	0.015495047
GALNTL6	2.311721825	0.058214328
MYO1H	-3.225712306	0.169610648
IL20RB	-0.573635609	0.750233018
NPAS4	1.426364391	0.190600685
UGT8	0.755487987	0.104739758
KY	1.157240583	0.045921037
SLCO2A1	-0.781710728	0.175621309
SH3PXD2B	-0.167414818	0.652438706
FZD4	0.446828493	0.443061066
CNIH2	0.501688424	0.124434529
GPR149	2.555647408	0.068142142
ZIC4	10	7.22E-05
ZG16	10	0.017471114
CHST2	0.995922199	0.179946811
CADM2	0.759563598	0.1198981
C1orf127	-1.914238568	0.000630539
DOLK	-0.944844607	0.123273531
PHYHD1	-2.371142745	0.032666366
CST6	-5.916027807	0.000178049
SCUBE2	-1.064621962	0.172445679
LONRF3	3.108188431	0.044637011
P2RY2	0.288167097	0.756375478
FOSL1	-3.895563704	0.012219633
PRIMA1	10	0.060307528
SFN	-1.170130506	0.034401022
A2M	1.63312616	0.047127273
LRRN1	-0.292842812	0.47132197
DENND2C	0.509353756	0.566172908
CRYBG2	0.138860127	0.875400015
SPHK1	-1.673171283	0.049755557
HSD11B2	-0.351243188	0.885307349
SYNE3	1.205150161	0.093444281
PRR15	0.180280054	0.833774203
GNG7	1.946142723	0.004602469
FOXC2	3.911791218	0.001609571
BOK	0.269863877	0.571803484
TCIM	-1.754785048	0.018122073
LY6H	2.546714283	2.61E-07
FIBIN	1.170983558	0.207632974
PHETA2	-2.098856026	0.024980354
ANO6	0.092026031	0.81670918
PRDM16-DT	-0.425395944	0.398928982
KCNA2	-0.296795404	0.646951344
HIC1	1.08970901	0.13933296
SAMD9L	1.456111734	0.240490333
TGIF1	-0.135655944	0.796386417
OLIG3	10	0.366957725
IRX3	0.558814687	0.500588774
NHLH2	-1.640749805	0.40602945
ZNF491	-1.708795192	0.067060288
JUN	-0.961474436	0.002025857
PCDHB9	-2.15859811	0.041453014
CCDC184	0.317135321	0.646655949
CALHM5	0.71914614	0.768952181
ALS2CL	-0.127379379	0.879449771
STAP2	-0.616533568	0.225726932
ZNF114	1.632268689	0.189047731
ZNF454	-3.853743528	0.002709327
TMEM151B	0.534508641	0.37139758
SLITRK1	-0.603290304	0.174031497
GLDC	2.45003722	0.004964312
UCN3	-4.080171463	6.20E-05
CTXN1	1.029982091	0.021951137
PSAPL1	-0.351243188	1
CSRNP3	0.780706925	0.042381807
KCTD12	0.844594843	0.006253165
STX19	-1.936205689	0.390584065
RNF186	-3.014208201	0.08863767
TRIML2	-1.466720405	0.413640543
RCC2	-0.179774702	0.628433451
ZFP42	2.070220581	0.066138061
LDLRAD3	-0.83582162	0.078503044
GATA2	1.186413598	0.246828975
EGR3	-3.150944537	0.004801032
SLC17A8	-2.274621906	0.011264547
LBX2	0.949926347	0.460000006
SLITRK4	0.233719313	1
CDC42EP4	-0.403343836	0.300579287
DGKZP1	-5.225712306	0.000155948
APOBEC3B	-2.621332351	0.008926944
PIPOX	-0.63209534	0.321816521
FOXS1	-0.503246281	0.834761296
CDH5	10	0.188568335
CITED4	0.992711213	0.282520707
CCR8	10	0.928516225
C3orf80	3.237183168	7.03E-07
TMEM150B	2.818681814	0.141463834
LYNX1	10	0.028074449
TH	-0.55606298	0.540151929
F2	2.233719313	0.128099211
SLC9A4	-10	0.030878863
PLD5	-1.304398324	0.004191071
FZD2	0.348097334	0.52489202
GAS1	1.66667872	0.006105616
RNF182	1.153100853	0.074397283
TSPYL5	3.140609909	0.024870484
GPR157	1.224196539	0.124412154
BHLHE22	10	0.028074449
FAM83H	0.207029435	0.602616479
ZNF572	2.108188431	0.133129367
NQO1	-0.174365426	0.833122555
F2R	0.980773725	0.109363108
MUC16	-0.603694612	0.091870143
PENK	2.359250195	0.003583553
TMEM132C	2.962417291	0.000197789
TMEM132E	1.288167097	0.299354163
SOX2	-1.216701064	0.039333923
RAP2B	0.623171402	0.199464244
MAB21L2	4.161826394	7.04E-05
TNFSF15	-0.410136877	0.652482174
ATG9B	-0.325708096	0.814807838
MACIR	-0.261936647	0.636502058
GPR3	-0.128850766	0.951710957
CLDN7	-0.360199663	0.338051333
USH1G	4.278113432	0.005186711
FAM181B	1.431658691	0.004039878
KCNIP1	-1.050073653	0.329444847
ENPP7	0.88579601	0.614239161
UNC5C	0.647389976	0.106308421
RGMA	-0.365947381	0.430910396
KCNA4	-0.903784211	0.183427487
C1S	-1.03636985	0.370573296
GLTPD2	1.596289392	0.003348891
LIPF	10	0.028074449
CSF1R	-0.525272588	0.714740539
TSKU	-0.262389797	0.600991678
ANXA2	-1.033237689	0.001222464
PAPPA	-1.440052455	0.173401208
HCAR2	-0.733113823	0.518756127
CRIP2	0.691689678	0.043412494
PLCXD3	-0.768248446	0.032862505
VMO1	3.757281269	0.021567292
LCK	-10	0.030878863
GALNT9	1.538053348	0.054009722
COL18A1	-0.830053822	0.00876386
TCEAL7	-0.917627861	0.050000519
SPATA13	-0.803417745	0.036909007
SOX1	0.261357994	0.574522056
ZNF662	3.05188099	0.001523311
ABAT	0.170290778	0.583417262
CAMK1D	-0.915084392	0.007523991
RGPD6	-1.868642405	0.08042915
GAS6	-0.728212646	0.144605781
NEB	0.108188431	0.937713938
FAM43B	10	0.00050261
CSMD1	0.919610722	0.415410717
TMEM119	3.807710696	0.000217661
CHST6	1.626036736	0.235684605
CCDC60	-10	0.010563941
CCBE1	1.918217487	0.092573861
EPHA10	-0.184120081	0.664901952
CCDC125	-2.564236911	0.006389336
URAD	10	0.046386896
TENT5C	1.019997234	0.008770471
SERHL2	0.793146722	0.51266678
TAFA1	0.456111734	0.881730146
BMP8A	0.757878535	0.196893621
NOG	-0.704880142	0.609234755
LHFPL6	-1.060271905	0.018098631
ASCL2	0.119260588	0.795562654
OLFML1	3.041074235	0.010284828
KIRREL1	-0.64364533	0.171084645
ARSI	2.896684326	0.069870091
NPIPA9	-2.853743528	0.014983566
NPW	-0.085365232	0.840094537
NPB	2.794434267	0.004242137
TMPRSS2	-0.173190305	0.793246187
TBX1	1.367884551	0.038876831
EIF3C	-1.988956184	1.29E-06
ADRA2C	0.242332443	0.731788186
KCNJ12	2.818681814	0.081482773
OLIG1	2.818681814	0.141463834
PCDH9	0.812683073	0.142164248
OAF	2.602953123	0.006134032
ALDH1A3	-2.390771552	0.031006659
KCNK12	0.599847212	0.552568478
TACSTD2	-2.756365218	7.21E-09
PRKD1	1.117695517	0.040926477
CCSER1	-1.915144073	0.002240132
SLIT3	-0.413433947	0.347150198
PKP3	0.380150612	0.339345596
LRRC19	1.693150932	0.160622483
C1QTNF8	-0.351243188	1
POU3F2	-1.822133922	0.081797183
GAST	-10	0.354623538
CEND1	2.435353174	0.038876951
SOCS3	-3.028375532	3.37E-07
SLITRK6	1.682360342	0.006731266
H2BC21	-0.50814693	0.139570024
CLDN6	-0.508369291	0.142158565
ZBTB7C	-0.326368519	0.707803435
H1-10	0.86111708	0.007082356
JAG2	-0.129304801	0.801317472
AQP12A	-10	0.006474252
MUC6	-3.975734053	0.009846354
SORCS2	0.122047677	0.786777522
TMEM106A	-1.95390769	0.111180196
DGAT1	0.939500202	0.033246133
RFX6	0.702642596	0.037089243
FLRT2	-0.873247726	0.016484393
AQP12B	-3.175671623	0.005590805
IFITM2	-2.410136877	0.105280554
TNFAIP2	-4.99830181	1.93E-16
NOTUM	1.304108641	0.331375896
KLHL33	-10	0.021267143
C12orf56	1.555647408	0.314813819
SOCS1	1.431658691	0.209653796
METTL7A	-0.860256835	0.339613362
KRT6B	-10	0.003030879
MUC1	-2.02651646	0.013050184
SV2B	-1.338067799	0.007775231
NR2F2	0.401757205	0.318934314
DLK1	-2.042453899	3.41E-10
INKA1	2.674291904	0.03343879
NTF3	1.371222837	0.434685523
PMEL	1.436027488	0.045022167
C11orf87	1.233719313	0.143248456
ADAMTSL5	1.645979728	0.037067596
IKZF1	-10	0.271599183
NPAP1	-0.213739664	0.938456916
NPIPB4	-1.799911465	0.002962587
C16orf54	-2.573635609	0.181064346
KLHL34	-10	0.008945291
PTCH1	0.795356107	0.045934763
RTN4RL1	-0.050829584	0.898720936
SLITRK2	-10	9.25E-15
LEMD1	-10	0.166774282
[truncated: 557 more rows]
